# Supplementary material for: A binuclear cobalt(II) complex of an NO3-donor Schiff base derived from 3-carboxyl­salicylaldehyde and 2-nitro­aniline
Source: Acta Crystallogr Sect E Struct Rep Online. 2008 Dec 20;65(Pt 1):m119–20. doi: 10.1107/S1600536808042487 (PMC2968020; doi:10.1107/S1600536808042487)
Supplement: Supplementary file 2 [file e-65-0m119-Isup2.hkl]

# 
# h,k,l, Fc-squared, Fo-squared, sigma(Fo-squared) and status flag 
# 
data_I
_shelx_title ' 736 in P2(1)/c' 
_shelx_refln_list_code          4 
_shelx_F_calc_maximum      195.22 
_exptl_crystal_F_000       692.00 
_reflns_d_resolution_high  0.8409 
 
loop_ 
 _symmetry_equiv_pos_as_xyz 
 'x, y, z' 
 '-x, y+1/2, -z+1/2' 
 '-x, -y, -z' 
 'x, -y-1/2, z-1/2' 
 
_cell_length_a     8.3398 
_cell_length_b    11.0454 
_cell_length_c    13.3681 
_cell_angle_alpha  90.000 
_cell_angle_beta   99.604 
_cell_angle_gamma  90.000 
 
_shelx_F_squared_multiplier     1.000 
 
loop_ 
 _refln_index_h 
 _refln_index_k 
 _refln_index_l 
 _refln_F_squared_calc 
 _refln_F_squared_meas 
 _refln_F_squared_sigma 
 _refln_observed_status 
   1   0   0    22116.47    21138.62    338.39 o 
   2   0   0     3841.17     4085.97     83.75 o 
   3   0   0     4921.18     4826.91    104.48 o 
   4   0   0      748.69      865.79     41.06 o 
   5   0   0      598.82      627.48     40.47 o 
   6   0   0     3729.95     3727.76    110.73 o 
   7   0   0     1232.62     1216.49     66.12 o 
   8   0   0      931.06      761.87     60.58 o 
   9   0   0        3.77        0.00     19.29 o 
   1   1   0     3706.07     3324.98     36.39 o 
   2   1   0      790.95      864.85     17.59 o 
   3   1   0     1366.94     1272.06     31.26 o 
   4   1   0      456.62      437.56     21.88 o 
   5   1   0      818.97      853.09     32.52 o 
   6   1   0        4.30        0.00     12.18 o 
   7   1   0       26.90       26.21     11.74 o 
   8   1   0       68.74       86.10     14.07 o 
   9   1   0      114.09      169.47     26.12 o 
   0   2   0    10772.39    11973.26    139.38 o 
   1   2   0     6848.84     8051.74     82.80 o 
   2   2   0     1089.34      819.37     16.03 o 
   3   2   0     4747.65     5096.29     62.41 o 
   4   2   0     1489.63     1528.21     31.47 o 
   5   2   0     1363.40     1426.79     36.86 o 
   6   2   0     2119.34     2280.22     47.26 o 
   7   2   0     2467.85     2492.51     53.62 o 
   8   2   0     1237.55     1306.87     42.58 o 
   9   2   0      308.80      340.59     53.02 o 
   1   3   0    38109.14    35345.88    418.67 o 
   2   3   0     1331.38     1172.86     18.30 o 
   3   3   0     1062.62     1014.92     23.67 o 
   4   3   0      364.67      389.91     16.61 o 
   5   3   0       79.32       69.40     16.47 o 
   6   3   0        8.06       17.79      9.82 o 
   7   3   0       66.35       46.05     18.41 o 
   8   3   0       92.03       63.01     23.04 o 
   9   3   0       34.04       14.54     43.02 o 
   0   4   0     4607.09     5071.61     59.88 o 
   1   4   0    11475.13    11873.75    100.30 o 
   2   4   0     6684.03     6604.38     80.38 o 
   3   4   0     1831.93     1764.60     26.85 o 
   4   4   0     2214.71     2203.08     34.31 o 
   5   4   0     1047.17     1035.19     28.12 o 
   6   4   0       41.42       48.77     21.92 o 
   7   4   0      796.18      751.00     41.99 o 
   8   4   0      318.47      300.70     42.08 o 
   9   4   0      221.92      178.60     38.46 o 
   1   5   0      470.06      470.13     13.12 o 
   2   5   0       65.72       72.70     11.31 o 
   3   5   0      797.68      762.04     34.36 o 
   4   5   0      214.23      282.11     19.94 o 
   5   5   0       26.06       50.87     28.55 o 
   6   5   0      287.34      283.55     89.55 o 
   7   5   0       20.65        0.00     12.00 o 
   8   5   0       95.43       69.16     23.24 o 
   9   5   0      100.12      140.48     30.45 o 
   0   6   0      929.72      928.58     23.56 o 
   1   6   0      948.32     1008.98     17.01 o 
   2   6   0     5690.92     5479.81     69.87 o 
   3   6   0     1453.38     1432.33     31.68 o 
   4   6   0     1702.68     1636.58     41.87 o 
   5   6   0      702.46      712.35     44.39 o 
   6   6   0      651.82      727.63     41.05 o 
   7   6   0      244.66      354.32     28.98 o 
   8   6   0      405.70      451.09     43.44 o 
   1   7   0       15.89        6.89      7.34 o 
   2   7   0      549.19      493.35     20.50 o 
   3   7   0      232.53      271.66     18.51 o 
   4   7   0      543.05      584.48     45.96 o 
   5   7   0      479.30      497.20     25.95 o 
   6   7   0       49.21       34.36     16.02 o 
   7   7   0        5.18       24.54     15.29 o 
   8   7   0       73.23       93.01     28.32 o 
   0   8   0      615.06      602.98     22.93 o 
   1   8   0     1046.75     1115.99     39.70 o 
   2   8   0      561.18      608.58     24.64 o 
   3   8   0     1032.31     1038.26     31.24 o 
   4   8   0       37.46       30.98     13.20 o 
   5   8   0      171.15      168.13     23.56 o 
   6   8   0      182.30      137.51     21.47 o 
   7   8   0       20.51        8.64     21.51 o 
   1   9   0       44.30       51.50     15.54 o 
   2   9   0       11.71        5.33     11.10 o 
   3   9   0      138.19      129.21     17.00 o 
   4   9   0       10.45       12.90     12.95 o 
   5   9   0        4.71        0.00     12.45 o 
   6   9   0        0.61        0.00     13.96 o 
   7   9   0        3.55        9.73     22.78 o 
   0  10   0      179.07      256.64     47.27 o 
   1  10   0       64.45       79.27     18.38 o 
   2  10   0       65.94       46.37     22.51 o 
   3  10   0       27.72       17.57     13.96 o 
   4  10   0       62.32       26.72     14.75 o 
   5  10   0      184.22      204.82     22.67 o 
   6  10   0      146.43      158.78     22.80 o 
   1  11   0       21.01       51.07     25.34 o 
   2  11   0       35.11       28.18     18.21 o 
   3  11   0        6.90        0.00     16.97 o 
   4  11   0       48.90       69.71     18.22 o 
   5  11   0        3.47        0.00     15.07 o 
   0  12   0       23.63       30.53     38.22 o 
   1  12   0      100.27      136.42     31.21 o 
   2  12   0       61.49       71.59     27.96 o 
   3  12   0       22.18       53.92     21.84 o 
   1  13   0       15.69       58.82     29.75 o 
  -9   1   1      290.30      286.57     34.34 o 
  -8   1   1     1871.47     1996.90     44.44 o 
  -7   1   1     2769.81     2887.47     88.66 o 
  -6   1   1     4391.02     4593.12     70.62 o 
  -5   1   1     2490.84     2607.41    112.91 o 
  -4   1   1      433.78      510.89     22.82 o 
  -3   1   1     1335.27     1521.02     34.86 o 
  -2   1   1    10689.31    11255.33     86.56 o 
  -1   1   1     2327.63     2608.22     37.74 o 
   0   1   1    14251.76    14990.64    172.39 o 
   2   1   1     2024.17     2411.34     37.61 o 
   3   1   1     2700.70     2655.40     48.51 o 
   4   1   1      721.65      736.58     27.55 o 
   5   1   1       64.26       62.78     13.29 o 
   6   1   1      264.71      253.26     18.52 o 
   7   1   1       15.98       14.97     10.61 o 
   8   1   1       12.50        8.62     11.04 o 
   9   1   1       55.54       54.07     20.70 o 
  -9   2   1       15.00        0.00     18.60 o 
  -8   2   1       15.79       25.79     12.20 o 
  -7   2   1       60.70       69.45     12.70 o 
  -6   2   1       77.43       93.99     17.48 o 
  -5   2   1     1142.09     1225.86     24.84 o 
  -4   2   1       34.13       53.00      6.78 o 
  -3   2   1      469.44      469.13     13.25 o 
  -2   2   1     2904.85     2703.48     28.70 o 
  -1   2   1      634.92      447.11      9.55 o 
   0   2   1     2246.30     1796.02     18.85 o 
   1   2   1     2831.80     2783.84     30.48 o 
   2   2   1      553.91      572.61     14.32 o 
   3   2   1       19.56       35.09      6.82 o 
   4   2   1      996.98      953.31     28.02 o 
   5   2   1        0.32        0.00      6.94 o 
   6   2   1      100.82       82.95     16.93 o 
   7   2   1        7.59        2.08      9.40 o 
   8   2   1       73.53       79.76     19.93 o 
   9   2   1        0.52       17.59     18.19 o 
  -9   3   1      538.09      533.43     45.42 o 
  -8   3   1      361.89      420.48     38.42 o 
  -7   3   1     1580.95     1523.85     43.59 o 
  -6   3   1     1468.98     1523.07     33.49 o 
  -5   3   1     4853.62     5025.12     76.52 o 
  -4   3   1     1610.00     1612.09     30.73 o 
  -3   3   1     1860.26     1809.65     27.47 o 
  -2   3   1     4410.36     4453.46     53.74 o 
  -1   3   1    13337.55    13648.88    104.28 o 
   0   3   1      720.03      773.12     13.01 o 
   1   3   1    37961.10    36578.79    291.78 o 
   2   3   1     5250.13     5123.88     52.42 o 
   3   3   1     2044.35     2072.75     31.03 o 
   4   3   1      211.18      211.73     18.03 o 
   5   3   1       70.42       66.40      9.53 o 
   6   3   1      238.76      246.85     17.93 o 
   7   3   1      384.29      435.86     33.51 o 
   8   3   1       43.11       52.14     18.17 o 
   9   3   1       63.18       74.06     22.25 o 
  -9   4   1       19.10       61.23     20.09 o 
  -8   4   1       64.97       55.25     33.61 o 
  -7   4   1       16.37       20.47     23.12 o 
  -6   4   1      403.49      384.48     24.48 o 
  -5   4   1      434.70      402.15     17.40 o 
  -4   4   1      372.83      349.83     14.43 o 
  -3   4   1     3158.47     3115.46     38.08 o 
  -2   4   1      301.23      246.19     13.30 o 
  -1   4   1        2.81        2.29      4.52 o 
   0   4   1      172.72      153.24      7.48 o 
   1   4   1     2429.10     2520.88     33.52 o 
   2   4   1       35.46       53.09      9.31 o 
   3   4   1       47.72       58.37      8.67 o 
   4   4   1      431.73      470.47     27.37 o 
   5   4   1      837.17      804.94     35.31 o 
   6   4   1      231.48      273.92     26.75 o 
   7   4   1      353.03      409.59     52.85 o 
   8   4   1       55.79       47.04     20.18 o 
   9   4   1       42.63       67.01     31.45 o 
  -9   5   1      328.77      375.96     60.17 o 
  -8   5   1      478.85      604.85     47.31 o 
  -7   5   1      701.48      730.14     35.14 o 
  -6   5   1     1369.02     1375.80     48.83 o 
  -5   5   1     1873.62     1913.76     58.90 o 
  -4   5   1     1367.56     1398.61     31.76 o 
  -3   5   1      117.82       91.23      8.19 o 
  -2   5   1     2223.30     2382.47     30.08 o 
  -1   5   1     1130.24     1332.95     18.83 o 
   0   5   1     2344.49     2418.93     29.47 o 
   1   5   1     2390.89     2505.21     28.61 o 
   2   5   1     5505.67     5286.80     67.37 o 
   3   5   1       26.83       34.86     11.33 o 
   4   5   1        1.29        3.02     13.20 o 
   5   5   1      164.60      164.81     22.00 o 
   6   5   1       40.01       32.34     16.04 o 
   7   5   1      100.79      133.10     23.61 o 
   8   5   1        7.80        0.00     16.36 o 
  -8   6   1        1.45        6.33     15.82 o 
  -7   6   1        1.10        6.66     17.73 o 
  -6   6   1       32.62       18.72     13.73 o 
  -5   6   1      206.33      211.57     17.99 o 
  -4   6   1      663.10      712.57     24.61 o 
  -3   6   1       46.94       59.39     10.62 o 
  -2   6   1       15.22       11.00      6.67 o 
  -1   6   1      946.67      938.28     16.88 o 
   0   6   1        2.81        1.87      5.19 o 
   1   6   1       30.82       29.71      5.44 o 
   2   6   1     6272.59     5632.09     64.87 o 
   3   6   1      870.20      841.58     29.17 o 
   4   6   1      864.16      917.26     32.54 o 
   5   6   1       17.48       11.78     20.33 o 
   6   6   1        8.35       13.83     16.71 o 
   7   6   1       67.86       71.41     36.57 o 
   8   6   1      153.94      139.80     32.84 o 
  -8   7   1      201.26      223.53     35.36 o 
  -7   7   1       89.73      107.43     21.07 o 
  -6   7   1      731.95      725.82     31.16 o 
  -5   7   1     1069.08     1110.58     36.48 o 
  -4   7   1     2096.10     1994.18     42.11 o 
  -3   7   1     1509.95     1462.52     66.19 o 
  -2   7   1      132.22      145.82     13.84 o 
  -1   7   1     1003.71     1030.03     19.23 o 
   0   7   1      234.21      249.09     11.88 o 
   1   7   1      213.41      197.68     13.80 o 
   2   7   1     1362.46     1309.38     36.61 o 
   3   7   1       97.92       95.16     15.25 o 
   4   7   1       73.15       60.07     14.50 o 
   5   7   1        9.16       19.51     13.35 o 
   6   7   1      109.60       93.73     23.01 o 
   7   7   1        4.43        0.00     18.65 o 
   8   7   1       32.84       76.48     31.78 o 
  -7   8   1       21.55       11.63     20.88 o 
  -6   8   1       37.58       42.27     21.10 o 
  -5   8   1      451.80      482.52     23.60 o 
  -4   8   1      812.27      790.91     26.51 o 
  -3   8   1      243.20      231.65     17.86 o 
  -2   8   1        5.90        1.48      9.95 o 
  -1   8   1      119.31      115.02     13.57 o 
   0   8   1       81.03       77.01     10.30 o 
   1   8   1      124.53      127.14     15.68 o 
   2   8   1      560.36      515.14     26.81 o 
   3   8   1     2351.32     2451.66     79.90 o 
   4   8   1       45.68       42.63     16.02 o 
   5   8   1       58.05       51.65     26.36 o 
   6   8   1      119.88      145.90     28.07 o 
   7   8   1      103.62      114.40     22.55 o 
  -7   9   1       94.29       49.26     26.83 o 
  -6   9   1       46.25       37.26     18.15 o 
  -5   9   1      226.51      186.98     21.13 o 
  -4   9   1      195.86      163.38     18.64 o 
  -3   9   1      453.50      499.29     25.61 o 
  -2   9   1      137.35      145.47     16.58 o 
  -1   9   1      279.10      311.36     25.27 o 
   0   9   1      396.95      421.03     22.07 o 
   1   9   1       82.05       90.39     13.86 o 
   2   9   1      124.19      140.60     16.31 o 
   3   9   1      919.91      913.43     32.04 o 
   4   9   1      235.88      277.09     22.83 o 
   5   9   1      135.31      168.21     21.82 o 
   6   9   1        1.84        0.00     16.87 o 
  -6  10   1        3.70        0.00     17.34 o 
  -5  10   1       14.72        6.56     14.84 o 
  -4  10   1       46.07       45.00     20.60 o 
  -3  10   1       82.42       67.76     24.11 o 
  -2  10   1       69.06       80.31     18.84 o 
  -1  10   1       67.12       43.49     19.74 o 
   0  10   1      234.88      189.81     31.07 o 
   1  10   1       91.78      141.07     26.24 o 
   2  10   1      198.01      242.10     25.61 o 
   3  10   1      641.64      749.05     36.96 o 
   4  10   1      225.60      212.23     22.17 o 
   5  10   1       20.21        1.60     14.88 o 
   6  10   1      166.33      167.06     27.01 o 
  -5  11   1       22.55        6.17     18.76 o 
  -4  11   1      147.77      151.82     25.39 o 
  -3  11   1      123.14      158.31     52.51 o 
  -2  11   1      162.63      204.38     25.53 o 
  -1  11   1       24.63        0.00     21.43 o 
   0  11   1       35.72       38.23     24.99 o 
   1  11   1        0.32       13.32     22.28 o 
   2  11   1       56.33       98.34     30.82 o 
   3  11   1       10.08       19.29     17.02 o 
   4  11   1      107.53       80.73     19.12 o 
   5  11   1       17.69       41.10     21.70 o 
  -4  12   1       50.77       89.18     24.62 o 
  -3  12   1       19.51       36.89     21.45 o 
  -2  12   1       43.07       61.34     28.20 o 
  -1  12   1       47.50       91.97     29.88 o 
   0  12   1       66.46       26.42     26.10 o 
   1  12   1       75.75       14.19     24.88 o 
   2  12   1       74.04       41.69     37.09 o 
   3  12   1       24.14        2.53     23.27 o 
  -1  13   1        6.03       17.71     27.43 o 
   0  13   1        1.99        6.85     25.93 o 
   1  13   1        0.76        0.00     26.50 o 
  -9   0   2      109.04       73.36     34.15 o 
  -8   0   2     1294.78     1308.48     74.84 o 
  -7   0   2     1941.56     2157.42     59.60 o 
  -6   0   2     1009.95     1159.96     41.74 o 
  -5   0   2        4.22        5.70     17.39 o 
  -4   0   2     1159.15     1186.87     59.74 o 
  -3   0   2      521.58      570.41     21.33 o 
  -2   0   2     1559.94     1959.29     36.59 o 
  -1   0   2     3732.03     2439.26     38.88 o 
   0   0   2        0.34       40.58      7.87 o 
   1   0   2      617.37      636.72     26.28 o 
   2   0   2      329.86      246.33     19.00 o 
   3   0   2        3.64        3.40     10.42 o 
   4   0   2     1098.40      943.04     43.61 o 
   5   0   2       26.21        6.21     13.23 o 
   6   0   2      745.93      814.53     48.93 o 
   7   0   2        3.40        5.95     18.00 o 
   8   0   2       16.58       31.30     22.80 o 
   9   0   2       62.97        8.54     17.76 o 
  -9   1   2        0.50       23.26     20.66 o 
  -8   1   2        9.26        5.02     13.09 o 
  -7   1   2       15.85       11.53      9.50 o 
  -6   1   2       16.17        0.00      9.15 o 
  -5   1   2       53.33       34.59      9.59 o 
  -4   1   2      840.23      754.85     26.53 o 
  -3   1   2        0.76        0.00      5.07 o 
  -2   1   2     2906.72     2502.74     44.03 o 
  -1   1   2     2163.79     1831.59     26.79 o 
   0   1   2      220.37      197.67     11.47 o 
   1   1   2      100.16       89.41      7.42 o 
   2   1   2     4504.05     4019.22     51.12 o 
   3   1   2      782.67      649.17     58.62 o 
   4   1   2      354.85      331.04     20.09 o 
   5   1   2       95.57      108.58     26.89 o 
   6   1   2        2.31       17.12     11.18 o 
   7   1   2        5.10        3.28     10.27 o 
   8   1   2        1.33        0.00     11.87 o 
   9   1   2       56.82       50.32     20.33 o 
  -9   2   2      288.86      312.72     36.05 o 
  -8   2   2      226.19      223.09     44.94 o 
  -7   2   2     1014.72      942.69     28.09 o 
  -6   2   2      874.42      830.85     24.26 o 
  -5   2   2      914.22      992.23     20.37 o 
  -4   2   2     1500.74     1426.75     22.24 o 
  -3   2   2     2295.16     2084.93     23.06 o 
  -2   2   2      101.41       74.23      6.30 o 
  -1   2   2     1270.43     1235.35     23.72 o 
   0   2   2      871.29      674.16     12.14 o 
   1   2   2    10417.28     9337.98     82.92 o 
   2   2   2       81.70       88.16      8.20 o 
   3   2   2     1056.01      959.72     25.64 o 
   4   2   2       82.00       72.70     11.18 o 
   5   2   2     1478.05     1394.22     34.42 o 
   6   2   2      940.44      907.86     30.37 o 
   7   2   2      479.47      431.87     27.70 o 
   8   2   2      181.17      205.01     27.32 o 
   9   2   2      195.66      197.15     29.29 o 
  -9   3   2        0.80        0.00     20.63 o 
  -8   3   2       19.87       19.70     19.09 o 
  -7   3   2      372.52      395.85     25.30 o 
  -6   3   2     1119.69     1056.22     31.63 o 
  -5   3   2      597.94      586.06     19.24 o 
  -4   3   2      238.62      213.59      8.85 o 
  -3   3   2      658.20      549.38     13.93 o 
  -2   3   2     1944.43     1640.41     26.86 o 
  -1   3   2     2460.54     2456.93     27.70 o 
   0   3   2        7.39        8.40      4.94 o 
   1   3   2      311.47      427.71     10.36 o 
   2   3   2       77.07       72.99      6.66 o 
   3   3   2        8.47       25.25      6.74 o 
   4   3   2        2.38        2.80      6.64 o 
   5   3   2      787.13      761.75     25.48 o 
   6   3   2        0.80       20.99     13.71 o 
   7   3   2        2.09        1.97     14.17 o 
   8   3   2      120.98       93.04     23.08 o 
   9   3   2      183.10      189.92     29.94 o 
  -9   4   2      322.27      287.94     37.75 o 
  -8   4   2      162.95      176.12     29.55 o 
  -7   4   2     1170.52     1204.86     81.29 o 
  -6   4   2     1585.43     1570.00     41.37 o 
  -5   4   2     1496.36     1415.98     26.80 o 
  -4   4   2      777.61      876.57     19.60 o 
  -3   4   2      316.85      312.45     11.92 o 
  -2   4   2       46.87       68.27      7.79 o 
  -1   4   2      908.96      735.54     15.37 o 
   0   4   2      290.16      223.73      9.06 o 
   1   4   2        3.77        1.79      4.06 o 
   2   4   2      897.81      782.13     23.77 o 
   3   4   2       53.57       61.33      7.71 o 
   4   4   2        0.46        0.74      6.59 o 
   5   4   2        5.98        0.00     10.72 o 
   6   4   2      138.99      126.01     21.42 o 
   7   4   2      100.13      107.86     22.62 o 
   8   4   2      261.54      261.26     48.38 o 
   9   4   2       88.41       75.90     33.56 o 
  -9   5   2       47.94       19.69     24.10 o 
  -8   5   2       33.29       13.21     37.53 o 
  -7   5   2       27.10       18.86     19.22 o 
  -6   5   2      591.20      602.79     29.79 o 
  -5   5   2      167.70      159.47     15.05 o 
  -4   5   2      464.17      467.54     15.96 o 
  -3   5   2      285.10      275.35     12.11 o 
  -2   5   2     1723.16     1625.90     25.10 o 
  -1   5   2     1117.69     1175.60     20.77 o 
   0   5   2      537.19      542.69     13.89 o 
   1   5   2     2439.50     2265.26     27.74 o 
   2   5   2     6571.44     6214.00     83.30 o 
   3   5   2      416.26      385.56     21.78 o 
   4   5   2     1406.75     1284.95    103.35 o 
   5   5   2      871.31      881.69     81.38 o 
   6   5   2      193.41      120.12     22.08 o 
   7   5   2       64.34       24.26     18.88 o 
   8   5   2       74.25       41.80     20.87 o 
  -8   6   2       76.98       68.94     24.53 o 
  -7   6   2        6.38        4.62     17.98 o 
  -6   6   2      383.43      363.00     34.77 o 
  -5   6   2      253.75      253.15     18.67 o 
  -4   6   2      578.80      604.91     23.52 o 
  -3   6   2      148.02      156.18     13.97 o 
  -2   6   2      199.69      236.09     10.07 o 
  -1   6   2      579.05      565.69     15.94 o 
   0   6   2      743.48      754.65     17.50 o 
   1   6   2       39.92       38.38      6.85 o 
   2   6   2      482.20      496.22     18.48 o 
   3   6   2       56.31       44.89     12.36 o 
   4   6   2       34.02       20.00     11.66 o 
   5   6   2        7.94        0.00     25.56 o 
   6   6   2       61.21       80.61     21.52 o 
   7   6   2      259.35      254.34     32.43 o 
   8   6   2      130.41       92.29     25.30 o 
  -8   7   2       34.93       20.28     22.23 o 
  -7   7   2        6.85        0.00     18.93 o 
  -6   7   2      303.41      340.92     40.91 o 
  -5   7   2      812.31      819.28     34.87 o 
  -4   7   2      734.23      788.65     47.59 o 
  -3   7   2     1139.82     1190.09     30.98 o 
  -2   7   2      347.36      392.95     19.34 o 
  -1   7   2      284.58      281.00     13.48 o 
   0   7   2      123.22      125.26     10.25 o 
   1   7   2      202.80      191.62     14.47 o 
   2   7   2     1103.65     1144.77     34.87 o 
   3   7   2      132.67      147.00     17.49 o 
   4   7   2       19.75       16.17     15.46 o 
   5   7   2      256.86      295.99     34.93 o 
   6   7   2      339.65      277.48     48.19 o 
   7   7   2      186.94      228.60     42.96 o 
  -7   8   2       97.51       88.12     25.92 o 
  -6   8   2      166.88      163.56     23.38 o 
  -5   8   2      385.18      445.11     40.12 o 
  -4   8   2      195.43      204.56     18.87 o 
  -3   8   2      143.19      137.39     16.08 o 
  -2   8   2       46.35       46.61     12.26 o 
  -1   8   2       27.66       21.35     10.51 o 
   0   8   2       31.55       11.59     10.14 o 
   1   8   2       99.90       99.41     19.39 o 
   2   8   2        9.71       16.62     12.54 o 
   3   8   2        0.52        0.00     12.83 o 
   4   8   2       88.92      136.64     19.47 o 
   5   8   2       55.64       41.01     40.41 o 
   6   8   2       16.21        0.00     19.56 o 
   7   8   2       88.01       55.81     30.08 o 
  -7   9   2       91.47       61.05     28.66 o 
  -6   9   2      105.91      103.82     18.52 o 
  -5   9   2      359.32      369.42     30.74 o 
  -4   9   2      258.51      252.66     21.56 o 
  -3   9   2      497.40      501.61     26.01 o 
  -2   9   2      183.22      180.30     17.58 o 
  -1   9   2      413.65      463.98     28.92 o 
   0   9   2      624.17      688.93     26.09 o 
   1   9   2      892.34      948.81     35.32 o 
   2   9   2      580.33      541.06     40.25 o 
   3   9   2     1316.85     1341.05     44.46 o 
   4   9   2       35.89       22.03     15.80 o 
   5   9   2      472.75      443.61     32.95 o 
   6   9   2      391.08      415.08     41.59 o 
  -6  10   2        1.73        0.00     17.08 o 
  -5  10   2       87.58       76.26     20.05 o 
  -4  10   2      123.75      124.37     18.56 o 
  -3  10   2      168.94      228.51     21.61 o 
  -2  10   2      194.44      224.56     25.25 o 
  -1  10   2        7.28        6.00     15.34 o 
   0  10   2       24.48       13.89     32.69 o 
   1  10   2       13.52       20.50     15.05 o 
   2  10   2       52.52       53.37     14.86 o 
   3  10   2      104.32       82.12     33.45 o 
   4  10   2       13.24       22.13     17.41 o 
   5  10   2      170.66      180.14     23.72 o 
   6  10   2       80.98      117.97     25.48 o 
  -5  11   2      115.26      156.85     31.67 o 
  -4  11   2      321.69      371.94     33.34 o 
  -3  11   2      315.13      368.61     32.12 o 
  -2  11   2      499.61      514.37     35.19 o 
  -1  11   2      188.86      168.96     30.83 o 
   0  11   2      381.26      447.77     49.43 o 
   1  11   2      282.14      356.16     40.12 o 
   2  11   2      444.56      512.69     35.14 o 
   3  11   2       56.62       52.39     19.72 o 
   4  11   2      392.78      351.87     37.52 o 
  -3  12   2       23.90       24.80     21.01 o 
  -2  12   2        0.62       11.42     34.69 o 
  -1  12   2        3.42        0.00     35.50 o 
   0  12   2       14.70       62.28     28.33 o 
   1  12   2        3.90        9.16     27.29 o 
   2  12   2        2.56        0.00     23.45 o 
   3  12   2       16.16       16.64     22.85 o 
   0  13   2       35.38       32.73     29.03 o 
  -9   1   3       59.69       87.01     25.09 o 
  -8   1   3       52.87       37.93     15.26 o 
  -7   1   3       39.53       22.01     12.19 o 
  -6   1   3        8.14        2.15      7.93 o 
  -5   1   3        1.06        2.46      6.37 o 
  -4   1   3       34.53       38.13      7.51 o 
  -3   1   3      135.05      148.71      6.79 o 
  -2   1   3      923.62      919.17     15.59 o 
  -1   1   3      362.95      525.18     19.52 o 
   0   1   3     5640.68     5954.48     66.01 o 
   1   1   3     5780.91     5799.68     66.81 o 
   2   1   3      500.96      632.90     28.22 o 
   3   1   3     3166.26     3158.80     48.90 o 
   4   1   3     5060.38     5009.47    100.77 o 
   5   1   3     1965.05     2046.09     52.85 o 
   6   1   3     1144.86     1162.88     35.44 o 
   7   1   3      243.51      273.90     22.56 o 
   8   1   3      774.53      708.38     43.30 o 
   9   1   3      738.03      734.93     47.42 o 
  -9   2   3        0.65       21.17     20.91 o 
  -8   2   3       49.45       84.89     28.69 o 
  -7   2   3       35.50       36.87     13.52 o 
  -6   2   3        2.93        9.51      8.22 o 
  -5   2   3      250.04      244.81     12.22 o 
  -4   2   3      307.82      289.88     11.01 o 
  -3   2   3     1712.42     1590.39     19.83 o 
  -2   2   3        2.33        1.82      5.80 o 
  -1   2   3      611.89      707.21     16.00 o 
   0   2   3      439.31      451.23     11.29 o 
   1   2   3       22.79        0.40      6.00 o 
   2   2   3     1559.81     1434.20     27.90 o 
   3   2   3     1554.90     1525.66     31.76 o 
   4   2   3       83.36       92.06     12.19 o 
   5   2   3      120.02      138.57     15.27 o 
   6   2   3       49.89       37.49     11.86 o 
   7   2   3       70.50       73.69     26.91 o 
   8   2   3      124.88      130.78     24.49 o 
   9   2   3       19.09       15.36     19.94 o 
  -9   3   3       79.27       90.86     26.81 o 
  -8   3   3        6.87        2.04     17.55 o 
  -7   3   3        2.20       12.30     11.61 o 
  -6   3   3        0.00        0.00      9.04 o 
  -5   3   3      236.34      275.72     14.75 o 
  -4   3   3      939.66      943.49     18.90 o 
  -3   3   3     1261.54     1241.39     23.13 o 
  -2   3   3     1125.55      944.91     16.84 o 
  -1   3   3       22.42        7.33      5.69 o 
   0   3   3      869.59      968.73     16.88 o 
   1   3   3     5210.21     4977.89     47.60 o 
   2   3   3     2467.78     2438.03     38.44 o 
   3   3   3     2311.44     2257.51     39.49 o 
   4   3   3     1921.05     1988.16     39.86 o 
   5   3   3     1049.59     1021.58     38.68 o 
   6   3   3       44.37       50.82     26.35 o 
   7   3   3      769.74      857.63     45.17 o 
   8   3   3      441.99      440.09     38.97 o 
   9   3   3      282.84      265.01     50.89 o 
  -9   4   3       97.94       66.65     24.58 o 
  -8   4   3      131.00      147.73     26.87 o 
  -7   4   3      289.39      245.29     30.06 o 
  -6   4   3      121.69      102.87     14.87 o 
  -5   4   3       42.01       34.26      8.01 o 
  -4   4   3      275.73      315.92     14.90 o 
  -3   4   3      478.83      522.98     14.98 o 
  -2   4   3      916.88      988.17     18.93 o 
  -1   4   3      545.25      573.25     18.90 o 
   0   4   3      604.08      640.98     14.64 o 
   1   4   3       33.60       47.93      6.20 o 
   2   4   3       18.75        6.96      5.74 o 
   3   4   3     1254.67     1287.14     28.11 o 
   4   4   3      163.73      171.79     20.25 o 
   5   4   3      101.03      124.32     20.47 o 
   6   4   3       16.57       16.45     15.81 o 
   7   4   3       21.73        5.56     20.29 o 
   8   4   3      156.02      164.35     28.14 o 
  -9   5   3       50.65       36.03     24.19 o 
  -8   5   3       21.84       32.15     24.61 o 
  -7   5   3        3.37        0.00     22.21 o 
  -6   5   3        3.11        0.00     14.54 o 
  -5   5   3       22.53       13.27      9.87 o 
  -4   5   3       43.32       26.53     12.73 o 
  -3   5   3        1.09        1.15      6.11 o 
  -2   5   3       51.78       60.11      8.02 o 
  -1   5   3      170.42      181.35     12.32 o 
   0   5   3     1167.28     1099.16     20.17 o 
   1   5   3     3929.81     3917.41     46.04 o 
   2   5   3     1983.81     2083.03     51.04 o 
   3   5   3      937.66      976.83     38.30 o 
   4   5   3     1547.02     1582.75     51.89 o 
   5   5   3      161.67      177.81     46.20 o 
   6   5   3      819.12      905.83     45.39 o 
   7   5   3      604.43      497.60     61.28 o 
   8   5   3      447.71      365.79     88.90 o 
  -8   6   3      326.14      399.90     52.52 o 
  -7   6   3      109.50       95.08     24.52 o 
  -6   6   3      679.01      655.66     40.25 o 
  -5   6   3      843.73      829.87     33.27 o 
  -4   6   3      770.97      735.51     24.76 o 
  -3   6   3      183.07      170.56     14.05 o 
  -2   6   3       23.62       14.76      7.40 o 
  -1   6   3      156.40      170.08     14.60 o 
   0   6   3     3531.21     3334.22     40.39 o 
   1   6   3      520.47      500.51     17.43 o 
   2   6   3      857.30      773.04     27.79 o 
   3   6   3      346.28      360.04     38.99 o 
   4   6   3      289.55      282.52     28.01 o 
   5   6   3       53.31       49.81     26.15 o 
   6   6   3      223.00      212.22     28.76 o 
   7   6   3      256.66      260.01     32.83 o 
   8   6   3       24.77       28.59     22.31 o 
  -8   7   3       12.77        0.00     18.47 o 
  -7   7   3        0.15        0.00     17.04 o 
  -6   7   3       41.30       28.08     15.52 o 
  -5   7   3        0.05       19.12     14.02 o 
  -4   7   3       19.87        2.64     10.26 o 
  -3   7   3       85.60       97.08     13.68 o 
  -2   7   3      153.76      155.03     12.23 o 
  -1   7   3       17.29       23.46      8.11 o 
   0   7   3      614.43      618.66     17.76 o 
   1   7   3      380.68      349.26     18.42 o 
   2   7   3      608.08      585.19     22.64 o 
   3   7   3      926.04      934.81     45.40 o 
   4   7   3       12.89       12.31     13.34 o 
   5   7   3      174.98      159.69     26.52 o 
   6   7   3      410.15      335.64     52.68 o 
   7   7   3      462.05      457.61     43.16 o 
  -7   8   3      185.85      148.39     23.94 o 
  -6   8   3      137.48       90.59     19.33 o 
  -5   8   3      560.62      533.59     32.67 o 
  -4   8   3      243.58      264.07     20.76 o 
  -3   8   3      388.53      460.71     23.56 o 
  -2   8   3      149.02      156.06     17.73 o 
  -1   8   3     1747.03     1821.05     37.36 o 
   0   8   3     1687.23     1842.26     38.00 o 
   1   8   3      850.88      889.32     39.19 o 
   2   8   3      204.23      211.10     21.19 o 
   3   8   3      967.20      973.09     36.60 o 
   4   8   3        6.65        0.00     13.32 o 
   5   8   3      173.86      211.31     30.72 o 
   6   8   3      133.61      113.20     27.07 o 
   7   8   3       59.51       15.69     23.91 o 
  -7   9   3        6.17       37.63     19.58 o 
  -6   9   3       33.49       46.04     19.22 o 
  -5   9   3        7.21       17.43     16.63 o 
  -4   9   3       14.36        6.08     14.53 o 
  -3   9   3        2.78       14.33     12.53 o 
  -2   9   3       36.60       16.52     15.99 o 
  -1   9   3      608.21      563.97     54.08 o 
   0   9   3      149.43      163.55     22.19 o 
   1   9   3      130.12      133.24     18.97 o 
   2   9   3      423.19      460.24     29.13 o 
   3   9   3       70.75       74.44     21.84 o 
   4   9   3       23.74        8.11     15.88 o 
   5   9   3      182.65      146.96     32.91 o 
   6   9   3      181.73      166.21     82.09 o 
  -6  10   3      133.98      104.37     22.16 o 
  -5  10   3      255.00      248.92     27.88 o 
  -4  10   3      360.77      345.46     36.48 o 
  -3  10   3      244.53      228.34     26.53 o 
  -2  10   3      172.26      187.53     24.50 o 
  -1  10   3      289.07      327.17     27.38 o 
   0  10   3      351.39      361.28     78.63 o 
   1  10   3      108.99      138.39     27.28 o 
   2  10   3      202.80      171.32     22.66 o 
   3  10   3       29.03       60.25     19.78 o 
   4  10   3       45.83       62.42     19.00 o 
   5  10   3       88.23       99.48     28.44 o 
  -5  11   3        0.13       17.62     19.78 o 
  -4  11   3       20.67       30.92     24.36 o 
  -3  11   3        7.90       10.40     19.67 o 
  -2  11   3       39.46       51.93     22.06 o 
  -1  11   3      175.83      220.19     33.35 o 
   0  11   3        2.56       32.92     24.32 o 
   1  11   3        3.91       18.29     23.34 o 
   2  11   3      131.60      119.26     22.28 o 
   3  11   3        3.39        0.00     16.65 o 
   4  11   3        9.72        0.00     24.71 o 
  -3  12   3      137.28      131.93     33.40 o 
  -2  12   3      357.88      346.14     61.01 o 
  -1  12   3      111.29      110.75     29.40 o 
   0  12   3      125.63      180.00     42.80 o 
   1  12   3      238.55      262.20     37.75 o 
   2  12   3      117.39      147.81     32.85 o 
   3  12   3        4.22        0.00     20.42 o 
  -9   0   4       15.98       34.41     30.60 o 
  -8   0   4       77.58       90.18     31.82 o 
  -7   0   4      557.63      576.75     34.58 o 
  -6   0   4     2535.60     2418.69     66.91 o 
  -5   0   4     1734.31     1810.75     48.31 o 
  -4   0   4     5983.76     6085.08     97.23 o 
  -3   0   4     2596.43     2558.76     70.26 o 
  -2   0   4     5344.03     6197.68    105.79 o 
  -1   0   4     1883.15     2260.50     44.81 o 
   0   0   4       16.21       74.80      9.58 o 
   1   0   4     1432.99     1706.75     54.99 o 
   2   0   4    19718.20    20012.12    347.30 o 
   3   0   4     8938.65     9413.78    189.45 o 
   4   0   4     8624.42     8679.19    186.01 o 
   5   0   4     2574.98     2697.17     91.40 o 
   6   0   4     1459.59     1327.81     67.45 o 
   7   0   4       17.76        2.37     21.18 o 
   8   0   4      962.05      941.82     65.08 o 
   9   0   4      471.85      600.76     68.26 o 
  -9   1   4       38.21       66.57     22.70 o 
  -8   1   4       18.39       20.34     15.07 o 
  -7   1   4       25.60       25.54     12.90 o 
  -6   1   4      216.83      238.69     16.21 o 
  -5   1   4      464.54      481.28     18.97 o 
  -4   1   4        0.76        0.00      4.89 o 
  -3   1   4       53.43       54.17      6.59 o 
  -2   1   4      682.32      775.53     24.86 o 
  -1   1   4        0.37        5.06      8.00 o 
   0   1   4      117.83      108.62      9.88 o 
   1   1   4      298.69      345.39     14.80 o 
   2   1   4        3.35        7.49      6.68 o 
   3   1   4     1693.91     1621.37     34.65 o 
   4   1   4      379.03      316.70     18.67 o 
   5   1   4        1.22        4.23      9.11 o 
   6   1   4      272.00      237.43     24.10 o 
   7   1   4       81.43      103.24     16.75 o 
   8   1   4        2.24        0.00     26.72 o 
   9   1   4        0.41        0.00     21.12 o 
  -9   2   4       90.56       52.54     24.13 o 
  -8   2   4        2.90        4.94     13.70 o 
  -7   2   4      346.10      324.52     44.87 o 
  -6   2   4      684.31      634.86     27.79 o 
  -5   2   4     2937.89     3064.07     38.88 o 
  -4   2   4     5280.72     5233.20     47.51 o 
  -3   2   4     6120.67     6299.16     59.52 o 
  -2   2   4     3029.20     3312.86     41.56 o 
  -1   2   4     1783.16     1851.93     31.94 o 
   0   2   4     1355.60     1222.29     22.53 o 
   1   2   4     9681.66     9299.70    102.42 o 
   2   2   4     9890.93    10109.64    112.86 o 
   3   2   4     7021.00     7172.31    103.00 o 
   4   2   4     2519.55     2642.67     49.29 o 
   5   2   4     1861.09     1838.13     43.03 o 
   6   2   4      149.85      178.98     18.64 o 
   7   2   4      613.77      630.77     40.54 o 
   8   2   4      254.05      220.25     52.02 o 
  -9   3   4       19.84        0.00     20.39 o 
  -8   3   4       38.14       14.93     22.43 o 
  -7   3   4      433.73      344.54     24.59 o 
  -6   3   4       24.82       25.58     12.13 o 
  -5   3   4       41.25       42.37      9.67 o 
  -4   3   4        8.86       13.83      5.77 o 
  -3   3   4        7.69        6.39      5.79 o 
  -2   3   4        4.52        9.70      5.33 o 
  -1   3   4      279.22      300.25     10.76 o 
   0   3   4       36.19       31.54      6.14 o 
   1   3   4     6256.28     5664.39    101.51 o 
   2   3   4     1050.74     1085.91     26.25 o 
   3   3   4      107.40       84.62     11.23 o 
   4   3   4        1.15        8.70      8.78 o 
   5   3   4       58.05       48.98     16.52 o 
   6   3   4      207.79      233.58     27.99 o 
   7   3   4       14.64        0.00     25.06 o 
   8   3   4       86.54       56.86     22.17 o 
  -9   4   4       56.29       90.17     27.05 o 
  -8   4   4      111.20       79.90     24.47 o 
  -7   4   4      401.15      436.01     36.98 o 
  -6   4   4      834.99      780.24     31.05 o 
  -5   4   4     1035.10     1065.68     28.20 o 
  -4   4   4     1482.89     1503.91     26.04 o 
  -3   4   4     1276.16     1301.24     23.13 o 
  -2   4   4     1249.32     1424.77     27.92 o 
  -1   4   4     2133.85     2268.40     30.32 o 
   0   4   4     1382.74     1494.60     23.91 o 
   1   4   4     4209.80     4512.94     47.65 o 
   2   4   4     1462.29     1533.93     31.52 o 
   3   4   4     2669.72     2679.24     46.35 o 
   4   4   4     4671.58     4874.65     97.71 o 
   5   4   4      950.23     1051.47     44.70 o 
   6   4   4      837.28      763.33     44.41 o 
   7   4   4     1063.86     1077.77     51.67 o 
   8   4   4      135.60      107.55     25.13 o 
  -9   5   4        0.84        0.00     20.75 o 
  -8   5   4       65.00       81.00     24.14 o 
  -7   5   4      215.53      264.54     37.75 o 
  -6   5   4      175.43      173.36     19.88 o 
  -5   5   4      208.62      214.48     16.14 o 
  -4   5   4      504.81      488.97     17.01 o 
  -3   5   4        5.32       10.99      7.13 o 
  -2   5   4       37.65       57.03      8.36 o 
  -1   5   4      227.37      211.62     11.60 o 
   0   5   4      580.58      550.10     16.86 o 
   1   5   4      528.37      579.12     15.72 o 
   2   5   4       21.90       20.45      9.68 o 
   3   5   4       10.06       17.10     16.24 o 
   4   5   4       26.07       23.32     13.79 o 
   5   5   4      427.45      396.05     33.96 o 
   6   5   4       29.46       30.35     17.58 o 
   7   5   4        0.42       16.65     19.14 o 
   8   5   4        0.59        0.00     19.31 o 
  -8   6   4      150.63      132.46     28.92 o 
  -7   6   4      129.24      141.05     26.53 o 
  -6   6   4      124.85      113.75     24.85 o 
  -5   6   4      502.72      458.24     27.90 o 
  -4   6   4     1195.70     1162.82     36.21 o 
  -3   6   4      810.73      776.65     20.65 o 
  -2   6   4     1372.43     1440.86     26.74 o 
  -1   6   4     1515.39     1553.54     27.49 o 
   0   6   4     4876.58     4782.95     63.22 o 
   1   6   4     1850.62     1770.39     75.25 o 
   2   6   4     1216.57     1182.10     35.03 o 
   3   6   4     1369.12     1398.01     49.91 o 
   4   6   4     1041.86     1013.62     45.95 o 
   5   6   4      186.24      214.74     28.34 o 
   6   6   4      633.30      657.88     96.85 o 
   7   6   4      208.86      185.11     29.82 o 
  -8   7   4      180.83      128.78     30.55 o 
  -7   7   4      126.34      158.91     23.28 o 
  -6   7   4      157.35      145.06     21.54 o 
  -5   7   4      263.99      241.65     45.85 o 
  -4   7   4       31.24       30.66     13.99 o 
  -3   7   4       16.78        0.00      9.26 o 
  -2   7   4       24.59       35.17      9.21 o 
  -1   7   4       85.38      102.55     11.16 o 
   0   7   4      397.19      431.97     20.30 o 
   1   7   4      161.03      149.99     15.00 o 
   2   7   4       67.78       85.90     17.80 o 
   3   7   4      318.60      325.82     25.19 o 
   4   7   4       22.88       15.83     17.06 o 
   5   7   4       42.21       33.74     20.00 o 
   6   7   4        1.03        0.00     20.77 o 
   7   7   4       18.33       19.05     33.21 o 
  -7   8   4       35.85       16.51     24.00 o 
  -6   8   4       50.65       42.48     17.94 o 
  -5   8   4      409.42      473.12     43.67 o 
  -4   8   4      256.10      215.40     22.93 o 
  -3   8   4      203.38      178.16     17.71 o 
  -2   8   4       51.33       24.91     11.94 o 
  -1   8   4      346.00      359.80     20.54 o 
   0   8   4      767.79      714.84     26.58 o 
   1   8   4      404.61      372.29     21.01 o 
   2   8   4      595.02      627.87     31.49 o 
   3   8   4      978.72     1177.43     64.33 o 
   4   8   4       34.33        8.63     17.79 o 
   5   8   4      363.16      311.27     36.28 o 
   6   8   4      167.73      197.16     35.33 o 
  -7   9   4       98.68      126.29     45.12 o 
  -6   9   4       87.60       83.40     19.93 o 
  -5   9   4      309.63      327.62     29.05 o 
  -4   9   4       51.88       47.22     24.39 o 
  -3   9   4       54.47       58.21     14.65 o 
  -2   9   4       44.00       59.56     17.68 o 
  -1   9   4      290.69      304.91     25.46 o 
   0   9   4       24.81       12.32     13.10 o 
   1   9   4       38.38       13.01     18.90 o 
   2   9   4       50.55       65.37     18.57 o 
   3   9   4       49.08       45.14     16.75 o 
   4   9   4       66.36       77.44     41.90 o 
   5   9   4        0.13        9.35     21.86 o 
   6   9   4        6.19       24.41     24.89 o 
  -6  10   4       76.82       63.60     20.95 o 
  -5  10   4       11.83        8.76     18.17 o 
  -4  10   4       30.71       23.17     17.03 o 
  -3  10   4       75.36       23.87     23.26 o 
  -2  10   4       85.44      109.64     20.71 o 
  -1  10   4      333.97      354.54     28.60 o 
   0  10   4      111.11      130.95     32.52 o 
   1  10   4      152.51       96.38     41.71 o 
   2  10   4      323.85      325.21     28.70 o 
   3  10   4       33.19       40.75     29.78 o 
   4  10   4       52.11       45.90     20.00 o 
   5  10   4       26.72       25.84     25.65 o 
  -5  11   4       42.96       63.06     26.79 o 
  -4  11   4       45.98       43.19     25.83 o 
  -3  11   4        1.89       21.38     23.95 o 
  -2  11   4       51.75       75.45     20.78 o 
  -1  11   4       44.11       36.46     26.03 o 
   0  11   4       79.50      119.35     28.74 o 
   1  11   4       31.87       38.79     28.25 o 
   2  11   4      139.99       77.82     42.80 o 
   3  11   4       22.97       13.01     19.17 o 
   4  11   4        5.96        0.00     19.03 o 
  -3  12   4        5.33        0.00     22.29 o 
  -2  12   4       72.57      117.60     25.40 o 
  -1  12   4       29.82        0.00     24.51 o 
   0  12   4       40.23       58.94     50.61 o 
   1  12   4       58.07       54.74     28.15 o 
   2  12   4       41.44       47.01     39.40 o 
  -9   1   5      642.45      651.69     46.38 o 
  -8   1   5      700.68      693.88     55.64 o 
  -7   1   5      186.19      218.95     21.35 o 
  -6   1   5     2736.99     2809.78     48.04 o 
  -5   1   5     2651.88     2784.48     45.17 o 
  -4   1   5     5674.49     5828.81     69.44 o 
  -3   1   5    10556.44    11131.18     94.59 o 
  -2   1   5     9062.65     9174.31     79.44 o 
  -1   1   5     3923.80     3941.98     47.09 o 
   0   1   5      900.83     1005.15     34.51 o 
   1   1   5      158.33      185.12     13.01 o 
   2   1   5     9118.99     9295.54    108.45 o 
   3   1   5     2266.81     2407.25     48.41 o 
   4   1   5     1493.22     1490.58     37.45 o 
   5   1   5     2764.97     2775.56     56.38 o 
   6   1   5      608.12      558.15     42.42 o 
   7   1   5       13.71       32.03     14.21 o 
   8   1   5      190.89      239.72     31.85 o 
  -9   2   5       23.84       20.08     16.94 o 
  -8   2   5       20.30        8.96     13.92 o 
  -7   2   5       17.36       22.99     13.19 o 
  -6   2   5      148.59      164.49     18.56 o 
  -5   2   5       55.03       58.41     10.68 o 
  -4   2   5        4.72       13.62      6.86 o 
  -3   2   5      215.35      210.37     11.10 o 
  -2   2   5      356.67      449.40     15.64 o 
  -1   2   5       28.18       38.57      9.04 o 
   0   2   5      586.27      551.27     16.78 o 
   1   2   5      100.29       87.55     10.91 o 
   2   2   5       10.44       46.18      9.69 o 
   3   2   5      713.36      780.40     34.65 o 
   4   2   5      114.31      106.31     14.23 o 
   5   2   5      149.45      179.35     18.57 o 
   6   2   5      786.91      740.64     32.23 o 
   7   2   5       13.83        2.63     14.87 o 
   8   2   5        5.66        0.00     17.53 o 
  -9   3   5      475.06      516.59     45.20 o 
  -8   3   5       44.45       22.89     15.70 o 
  -7   3   5      937.23      865.31     35.82 o 
  -6   3   5     1190.74     1249.51     38.82 o 
  -5   3   5     3873.50     3790.18     55.35 o 
  -4   3   5     4147.23     4149.86     55.72 o 
  -3   3   5     6078.62     6591.40     73.83 o 
  -2   3   5     1064.09     1176.96     19.94 o 
  -1   3   5     3117.53     3148.36     43.74 o 
   0   3   5      547.16      590.56     25.03 o 
   1   3   5     3568.61     3371.60     53.62 o 
   2   3   5     2190.92     2175.34     40.92 o 
   3   3   5     3725.58     3704.70     59.84 o 
   4   3   5     1575.30     1660.44     40.01 o 
   5   3   5     1480.73     1547.48     54.43 o 
   6   3   5       89.46       57.39     19.00 o 
   7   3   5      301.30      273.33     32.62 o 
   8   3   5        1.37       10.30     49.78 o 
  -9   4   5        5.32        0.00     33.60 o 
  -8   4   5      132.90      138.86     28.43 o 
  -7   4   5       73.71       51.30     38.68 o 
  -6   4   5       18.29       20.11     10.47 o 
  -5   4   5        4.66        6.72      9.20 o 
  -4   4   5      402.88      362.01     19.39 o 
  -3   4   5      142.39      149.01      9.96 o 
  -2   4   5      574.28      602.98     20.24 o 
  -1   4   5     1588.91     1454.89     24.70 o 
   0   4   5      498.34      460.00     14.91 o 
   1   4   5      563.72      582.76     21.14 o 
   2   4   5       55.98       47.79     10.30 o 
   3   4   5      174.09      160.81     14.55 o 
   4   4   5        0.59        0.00     12.20 o 
   5   4   5      264.40      225.80     30.03 o 
   6   4   5      264.55      244.87     33.23 o 
   7   4   5      209.90      192.66     55.86 o 
   8   4   5        5.65        0.00     18.99 o 
  -9   5   5       76.37       26.00     25.37 o 
  -8   5   5      307.56      320.93     43.22 o 
  -7   5   5      343.49      239.66     63.38 o 
  -6   5   5      692.10      671.94     32.52 o 
  -5   5   5      843.42      763.59     36.61 o 
  -4   5   5     4278.69     4379.03     61.00 o 
  -3   5   5     2329.49     2360.56     34.50 o 
  -2   5   5     2464.90     2527.34     53.96 o 
  -1   5   5     1281.59     1303.10     37.24 o 
   0   5   5      974.24     1028.83     21.96 o 
   1   5   5      976.78     1039.77     22.09 o 
   2   5   5     1336.26     1335.07     43.97 o 
   3   5   5     1288.01     1329.46     50.41 o 
   4   5   5     2552.61     2738.98     74.24 o 
   5   5   5       11.28        8.55     21.21 o 
   6   5   5      138.70      138.30     25.70 o 
   7   5   5       61.89       18.35     20.28 o 
  -8   6   5       15.49        0.00     20.48 o 
  -7   6   5       80.20       49.84     21.83 o 
  -6   6   5      110.23      108.03     18.52 o 
  -5   6   5       63.63       74.90     16.21 o 
  -4   6   5       32.00       25.72     12.47 o 
  -3   6   5      468.43      458.07     30.90 o 
  -2   6   5      401.39      449.26     17.27 o 
  -1   6   5      200.57      220.07     13.28 o 
   0   6   5        3.88        0.00      7.20 o 
   1   6   5       14.52       15.91      9.83 o 
   2   6   5        1.12        0.00     11.03 o 
   3   6   5       19.75        0.00     15.30 o 
   4   6   5      109.81       79.86     20.88 o 
   5   6   5      378.80      403.36     37.13 o 
   6   6   5      165.77      151.82     48.67 o 
   7   6   5       81.05      114.34     27.81 o 
  -8   7   5      235.84      185.52     34.75 o 
  -7   7   5      265.06      272.94     30.17 o 
  -6   7   5      168.25      149.59     24.29 o 
  -5   7   5      990.74      896.65     36.11 o 
  -4   7   5      732.71      733.97     48.85 o 
  -3   7   5      503.72      449.89     26.65 o 
  -2   7   5      757.65      788.20     22.33 o 
  -1   7   5      650.79      703.90     29.20 o 
   0   7   5     1745.51     1747.21     37.43 o 
   1   7   5      505.71      529.19     23.10 o 
   2   7   5      330.84      319.58     24.07 o 
   3   7   5      476.67      443.97     47.29 o 
   4   7   5      128.44      100.58     23.98 o 
   5   7   5      174.84      185.35     55.12 o 
   6   7   5       27.79       16.47     21.06 o 
   7   7   5       45.91       27.63     23.05 o 
  -7   8   5        9.45       21.16     17.68 o 
  -6   8   5       37.74       57.05     21.05 o 
  -5   8   5      106.60       99.98     19.55 o 
  -4   8   5        8.21        0.00     13.58 o 
  -3   8   5       95.58      110.22     18.10 o 
  -2   8   5      246.15      226.23     17.97 o 
  -1   8   5      160.62      149.42     16.69 o 
   0   8   5      148.47      154.45     17.34 o 
   1   8   5        1.79       17.90     12.34 o 
   2   8   5       39.07       21.54     23.31 o 
   3   8   5        2.53        0.00     17.17 o 
   4   8   5      291.77      298.89     34.93 o 
   5   8   5      246.97      270.43     39.32 o 
   6   8   5      130.15      170.13     32.50 o 
  -6   9   5      118.08      115.03     22.61 o 
  -5   9   5       74.79       38.42     19.94 o 
  -4   9   5       36.61       31.88     16.50 o 
  -3   9   5      272.13      267.32     54.18 o 
  -2   9   5      219.97      157.60     22.20 o 
  -1   9   5      664.23      688.53     34.13 o 
   0   9   5      296.29      306.09     23.03 o 
   1   9   5      248.63      260.76     25.15 o 
   2   9   5       95.73       71.34     18.67 o 
   3   9   5      103.28       96.07     25.19 o 
   4   9   5       13.29       31.15     35.41 o 
   5   9   5       38.54       15.53     31.51 o 
  -6  10   5       16.67        1.88     18.39 o 
  -5  10   5        3.20       10.89     18.13 o 
  -4  10   5        7.18        9.84     22.82 o 
  -3  10   5       23.43       23.91     22.49 o 
  -2  10   5       32.01       31.59     22.92 o 
  -1  10   5       25.24       52.02     19.64 o 
   0  10   5       41.28       51.14     24.15 o 
   1  10   5       91.21       81.91     20.09 o 
   2  10   5        1.08        0.00     15.76 o 
   3  10   5       72.98       67.03     20.17 o 
   4  10   5       30.58       15.78     24.15 o 
   5  10   5      102.99       95.98     33.39 o 
  -4  11   5       22.95       36.30     50.97 o 
  -3  11   5       28.14      103.63     40.23 o 
  -2  11   5       86.16      120.82     56.79 o 
  -1  11   5       68.36       68.56     35.21 o 
   0  11   5       80.67       92.10     28.16 o 
   1  11   5       48.34       76.23     26.95 o 
   2  11   5       47.58       41.00     31.36 o 
   3  11   5        3.00        0.00     18.19 o 
  -3  12   5        2.20        0.00     25.20 o 
  -2  12   5        1.10        9.84     26.12 o 
  -1  12   5       14.79       27.86     25.96 o 
   0  12   5       35.00       32.69     50.89 o 
   1  12   5       27.26       57.51     29.39 o 
   2  12   5       27.64       24.82     26.84 o 
  -9   0   6     1033.51     1050.37     79.61 o 
  -8   0   6     1633.14     1768.32     89.26 o 
  -7   0   6      331.96      355.22     32.12 o 
  -6   0   6     2128.05     2184.88    175.55 o 
  -5   0   6     2486.92     2538.63     63.60 o 
  -4   0   6     2493.62     2458.41     59.29 o 
  -3   0   6     7144.88     7325.43    115.78 o 
  -2   0   6     5801.30     5963.07    126.58 o 
  -1   0   6     1875.40     1516.42     34.44 o 
   0   0   6       50.93       11.37     21.64 o 
   1   0   6      225.62      187.61     17.51 o 
   2   0   6     1867.11     1985.90     71.48 o 
   3   0   6      319.26      288.76     32.82 o 
   4   0   6       31.89       14.30     19.48 o 
   5   0   6        1.71        0.00     17.56 o 
   6   0   6      103.29      150.27     33.11 o 
   7   0   6      346.41      341.77     42.32 o 
   8   0   6        1.97        0.00     18.39 o 
  -9   1   6        1.20        3.89     20.92 o 
  -8   1   6       67.94       59.42     17.88 o 
  -7   1   6        1.07        0.00     14.28 o 
  -6   1   6      191.02      172.19     16.38 o 
  -5   1   6      249.85      247.36     16.91 o 
  -4   1   6      281.23      304.24     12.97 o 
  -3   1   6      400.57      373.58     14.24 o 
  -2   1   6     1296.76     1445.90     26.64 o 
  -1   1   6        3.56       12.51      5.23 o 
   0   1   6       71.14       53.72      9.80 o 
   1   1   6      205.57      202.82     14.82 o 
   2   1   6       32.25       44.27      9.76 o 
   3   1   6      155.98      144.06     15.02 o 
   4   1   6       20.39        7.89      9.90 o 
   5   1   6       17.01       19.55     12.59 o 
   6   1   6      235.04      278.29     25.51 o 
   7   1   6       17.65        6.19     13.97 o 
   8   1   6       16.50       11.78     19.90 o 
  -9   2   6      571.50      564.19     53.83 o 
  -8   2   6      166.07      160.00     22.36 o 
  -7   2   6      351.44      324.08     31.73 o 
  -6   2   6      509.92      543.79     32.40 o 
  -5   2   6     2954.32     2948.93     41.07 o 
  -4   2   6      726.68      795.36     19.82 o 
  -3   2   6     4511.41     4599.21     57.39 o 
  -2   2   6     4305.71     3978.47     75.02 o 
  -1   2   6     1382.47     1344.49     27.52 o 
   0   2   6      682.49      647.27     21.89 o 
   1   2   6      268.37      244.84     16.09 o 
   2   2   6       43.77       35.47      9.88 o 
   3   2   6      704.34      710.04     26.69 o 
   4   2   6        5.22        0.00      9.69 o 
   5   2   6      238.59      285.37     22.77 o 
   6   2   6        1.17        4.68     27.24 o 
   7   2   6       41.14       43.05     20.33 o 
   8   2   6       80.90       25.04     21.53 o 
  -9   3   6        1.44        0.00     20.26 o 
  -8   3   6      695.49      713.98     43.42 o 
  -7   3   6       44.76       39.55     15.46 o 
  -6   3   6      389.65      368.46     29.17 o 
  -5   3   6      202.04      192.07     15.44 o 
  -4   3   6        8.81        0.94      8.41 o 
  -3   3   6      158.80      149.89     13.03 o 
  -2   3   6     3321.94     3213.80     46.51 o 
  -1   3   6     1607.02     1517.35     30.29 o 
   0   3   6        3.08        0.00      7.34 o 
   1   3   6      102.05      109.47     12.66 o 
   2   3   6       30.38       25.86     11.79 o 
   3   3   6      625.46      647.95     46.15 o 
   4   3   6      258.03      234.02     29.11 o 
   5   3   6       13.13       22.15     15.79 o 
   6   3   6      208.04      213.97     29.12 o 
   7   3   6      134.22      112.91     25.48 o 
   8   3   6        5.95        0.00     19.97 o 
  -9   4   6      222.67      237.47     35.40 o 
  -8   4   6      280.79      252.88     54.62 o 
  -7   4   6     1159.73     1154.17     41.90 o 
  -6   4   6      243.64      285.85     22.92 o 
  -5   4   6      342.48      330.10     19.43 o 
  -4   4   6     1863.61     1905.67     42.98 o 
  -3   4   6     1295.74     1238.11     32.52 o 
  -2   4   6     1298.84     1314.14     23.95 o 
  -1   4   6     2399.77     2459.08     40.62 o 
   0   4   6       71.82       69.71     10.68 o 
   1   4   6      294.82      373.30     36.00 o 
   2   4   6        4.12        4.22      9.72 o 
   3   4   6       20.16       22.29     11.17 o 
   4   4   6      118.10      119.44     22.23 o 
   5   4   6        0.27        0.00     13.10 o 
   6   4   6        1.11        6.96     19.37 o 
   7   4   6        0.09       22.15     30.90 o 
  -8   5   6       58.77       39.86     22.33 o 
  -7   5   6        2.39       22.65     24.65 o 
  -6   5   6        7.64        0.00     12.14 o 
  -5   5   6        7.78       10.09     11.91 o 
  -4   5   6       51.45       52.53     16.05 o 
  -3   5   6      145.25      143.95     14.50 o 
  -2   5   6      427.46      431.74     16.15 o 
  -1   5   6     1137.12     1100.60     23.96 o 
   0   5   6      593.82      609.06     21.49 o 
   1   5   6      311.56      263.54     26.67 o 
   2   5   6      114.60       98.99     19.44 o 
   3   5   6      440.79      439.44     32.73 o 
   4   5   6      333.90      282.74     30.59 o 
   5   5   6      134.41      125.44     24.51 o 
   6   5   6      212.37      266.70     39.01 o 
   7   5   6      334.47      391.56     64.31 o 
  -8   6   6      341.03      343.26     40.97 o 
  -7   6   6      448.64      354.54     38.74 o 
  -6   6   6      454.67      418.45     30.51 o 
  -5   6   6      119.78       75.90     20.87 o 
  -4   6   6      823.33      812.46     27.36 o 
  -3   6   6      270.59      257.37     18.13 o 
  -2   6   6      776.36      816.60     39.22 o 
  -1   6   6      369.52      375.21     16.65 o 
   0   6   6      730.70      719.16     20.82 o 
   1   6   6        2.19        0.00     11.83 o 
   2   6   6        0.28        2.61     18.24 o 
   3   6   6       48.52       50.42     19.21 o 
   4   6   6      182.56      244.62     30.21 o 
   5   6   6        0.04        0.00     16.21 o 
   6   6   6       21.43       33.97     23.43 o 
   7   6   6        0.55       12.49     22.08 o 
  -8   7   6        3.14       30.76     23.39 o 
  -7   7   6      115.42       93.31     22.00 o 
  -6   7   6      253.93      197.68     34.30 o 
  -5   7   6       68.55       55.58     17.17 o 
  -4   7   6      281.83      263.08     24.30 o 
  -3   7   6      276.09      262.70     24.62 o 
  -2   7   6      405.39      414.16     26.87 o 
  -1   7   6      717.65      702.66     26.79 o 
   0   7   6     1155.35     1153.43     31.82 o 
   1   7   6      470.16      515.39     24.25 o 
   2   7   6      359.83      328.61     31.99 o 
   3   7   6       94.88       73.19     21.32 o 
   4   7   6      183.22      220.09     43.57 o 
   5   7   6      149.27      115.37     27.31 o 
   6   7   6      210.02      206.93     34.45 o 
  -7   8   6      218.64      245.64     28.62 o 
  -6   8   6      125.57      118.02     21.68 o 
  -5   8   6      197.68      206.89     24.18 o 
  -4   8   6       16.39       13.72     14.76 o 
  -3   8   6      369.82      310.74     25.97 o 
  -2   8   6      123.13       92.35     17.88 o 
  -1   8   6      113.77       95.91     15.88 o 
   0   8   6      176.45      178.98     18.22 o 
   1   8   6       96.36       79.25     15.30 o 
   2   8   6        4.85        2.96     14.38 o 
   3   8   6        7.70       36.65     19.67 o 
   4   8   6        0.11        0.00     17.77 o 
   5   8   6        6.25       14.07     21.23 o 
   6   8   6       61.53       60.14     28.50 o 
  -6   9   6       35.89       22.37     18.77 o 
  -5   9   6       83.28       49.03     19.17 o 
  -4   9   6       30.61       39.17     18.17 o 
  -3   9   6      206.19      203.83     32.10 o 
  -2   9   6      333.60      330.44     35.97 o 
  -1   9   6      351.20      373.99     28.78 o 
   0   9   6      336.69      325.05     23.02 o 
   1   9   6      374.30      324.66     38.04 o 
   2   9   6      155.27      131.71     20.98 o 
   3   9   6      114.37      153.52     28.96 o 
   4   9   6       95.28       78.63     26.35 o 
   5   9   6      349.17      441.48     48.49 o 
  -5  10   6       23.79        8.77     17.85 o 
  -4  10   6       80.15       92.60     28.46 o 
  -3  10   6      104.39      132.35     30.01 o 
  -2  10   6       48.94       34.68     25.94 o 
  -1  10   6       30.79       24.11     18.35 o 
   0  10   6       15.96        4.40     23.36 o 
   1  10   6       68.95       68.87     20.04 o 
   2  10   6        7.25       31.89     18.42 o 
   3  10   6        0.27        0.00     41.86 o 
   4  10   6        1.79        0.00     22.81 o 
  -4  11   6       39.10       94.79     31.19 o 
  -3  11   6       53.52        2.24     24.97 o 
  -2  11   6      237.98      240.22     36.82 o 
  -1  11   6      162.93      168.56     43.39 o 
   0  11   6      138.78      168.08     53.31 o 
   1  11   6      241.77      264.80     36.14 o 
   2  11   6      131.98      151.34     31.22 o 
   3  11   6      119.53      101.98     31.21 o 
  -2  12   6        9.82        0.55     27.74 o 
  -1  12   6        1.59       45.79     43.91 o 
   0  12   6        5.41        0.00     49.34 o 
  -9   1   7      108.26       64.66     24.48 o 
  -8   1   7      280.82      298.03     27.52 o 
  -7   1   7       73.20      104.82     19.48 o 
  -6   1   7       56.25       42.57     12.98 o 
  -5   1   7      360.47      374.22     20.88 o 
  -4   1   7       76.84       56.81     12.82 o 
  -3   1   7       79.53       77.43      8.89 o 
  -2   1   7       13.61       17.91      8.50 o 
  -1   1   7      181.75      185.07     11.37 o 
   0   1   7      203.55      189.54     15.10 o 
   1   1   7      256.03      280.47     18.00 o 
   2   1   7     1165.67     1176.51     33.07 o 
   3   1   7      457.10      474.00     30.97 o 
   4   1   7      422.69      440.45     38.16 o 
   5   1   7      851.59      894.98     34.79 o 
   6   1   7      122.92      117.74     19.68 o 
   7   1   7      235.67      219.40     31.33 o 
   8   1   7      306.68      271.94     29.51 o 
  -9   2   7        5.25        0.00     22.49 o 
  -8   2   7      192.21      185.38     29.55 o 
  -7   2   7       63.78       79.84     18.62 o 
  -6   2   7      109.82      129.49     36.02 o 
  -5   2   7      132.85      161.03     16.18 o 
  -4   2   7      121.10      137.41     11.58 o 
  -3   2   7      194.66      196.20     16.32 o 
  -2   2   7      141.68      164.07     13.23 o 
  -1   2   7       81.58      106.96     16.27 o 
   0   2   7        0.38        5.29      8.46 o 
   1   2   7      705.78      590.20     23.67 o 
   2   2   7       31.45       29.07     10.47 o 
   3   2   7       11.27        9.44     12.51 o 
   4   2   7       84.51       78.53     15.18 o 
   5   2   7        3.65       15.46     15.89 o 
   6   2   7       47.24       38.13     19.82 o 
   7   2   7       61.21       80.25     47.23 o 
  -9   3   7      178.14      177.63     32.43 o 
  -8   3   7      139.59      183.11     24.76 o 
  -7   3   7      980.90     1150.11     42.18 o 
  -6   3   7      148.35      172.40     21.41 o 
  -5   3   7      240.25      268.95     22.65 o 
  -4   3   7       98.40      113.43     20.50 o 
  -3   3   7        6.25       10.66      9.69 o 
  -2   3   7        0.02       12.17      8.69 o 
  -1   3   7      112.42      106.89     12.37 o 
   0   3   7      445.53      496.93     36.88 o 
   1   3   7      526.96      477.54     40.48 o 
   2   3   7     1347.13     1321.64     35.74 o 
   3   3   7      117.69       87.68     15.22 o 
   4   3   7      598.05      535.57     28.51 o 
   5   3   7      490.04      535.41     65.90 o 
   6   3   7      513.41      521.84     42.60 o 
   7   3   7      263.10      288.95     37.06 o 
  -8   4   7      164.17      134.40     29.68 o 
  -7   4   7      200.33      196.93     23.73 o 
  -6   4   7        4.38        0.00     13.47 o 
  -5   4   7       82.20       95.72     15.90 o 
  -4   4   7     1254.42     1205.26     30.91 o 
  -3   4   7     1697.01     1627.96     35.23 o 
  -2   4   7      358.35      340.58     29.85 o 
  -1   4   7      893.86      892.62     32.01 o 
   0   4   7      287.19      244.54     16.58 o 
   1   4   7     1080.20     1120.82     49.03 o 
   2   4   7      511.17      564.11     38.25 o 
   3   4   7      121.10      115.82     17.39 o 
   4   4   7      285.14      302.55     43.89 o 
   5   4   7       59.86       20.27     19.02 o 
   6   4   7        4.33        0.00     18.42 o 
   7   4   7      186.01      173.91     35.13 o 
  -8   5   7      132.14      151.37     31.43 o 
  -7   5   7      114.83      108.16     26.36 o 
  -6   5   7       34.53       27.02     15.54 o 
  -5   5   7       94.09       79.75     15.94 o 
  -4   5   7      502.81      458.29     33.43 o 
  -3   5   7        0.12        2.45     10.13 o 
  -2   5   7       69.28       62.93     12.91 o 
  -1   5   7        2.03       26.15     10.65 o 
   0   5   7      238.07      243.17     18.69 o 
   1   5   7      394.32      389.69     54.85 o 
   2   5   7       95.26       83.52     37.70 o 
   3   5   7      300.24      309.45     31.10 o 
   4   5   7      103.94      110.89     22.98 o 
   5   5   7      456.89      500.29     41.93 o 
   6   5   7      294.54      309.18     37.92 o 
   7   5   7      111.51       81.67     26.48 o 
  -8   6   7        5.42        9.72     22.86 o 
  -7   6   7      412.21      427.21     42.52 o 
  -6   6   7      525.33      476.65     31.25 o 
  -5   6   7       16.26       12.12     14.39 o 
  -4   6   7      749.75      753.36     28.72 o 
  -3   6   7      360.24      408.86     22.30 o 
  -2   6   7      216.02      210.56     20.84 o 
  -1   6   7      523.15      498.42     19.09 o 
   0   6   7      934.17      915.30     28.53 o 
   1   6   7      320.37      337.69     37.98 o 
   2   6   7      121.64       77.72     20.62 o 
   3   6   7       79.45       61.12     21.35 o 
   4   6   7      546.90      546.82     50.93 o 
   5   6   7      229.97      223.62     32.76 o 
   6   6   7      154.84      130.49     30.16 o 
  -7   7   7       76.85       59.35     25.66 o 
  -6   7   7       51.55       44.86     17.01 o 
  -5   7   7       80.07       96.49     19.13 o 
  -4   7   7       77.52       82.53     18.05 o 
  -3   7   7       69.19       61.53     14.33 o 
  -2   7   7       10.81        0.00     11.60 o 
  -1   7   7       11.65        0.00      9.44 o 
   0   7   7       23.93       12.80     13.88 o 
   1   7   7      163.00      108.02     24.24 o 
   2   7   7       31.08       30.93     19.87 o 
   3   7   7       82.42       73.35     23.81 o 
   4   7   7      129.38      102.30     49.89 o 
   5   7   7      101.61       91.92     27.31 o 
   6   7   7      191.79      184.28     35.30 o 
  -7   8   7      202.96      216.45     37.16 o 
  -6   8   7      221.94      178.21     40.00 o 
  -5   8   7       77.00       85.33     20.21 o 
  -4   8   7       18.17        2.19     15.58 o 
  -3   8   7      770.33      789.95     36.11 o 
  -2   8   7      340.32      350.58     22.75 o 
  -1   8   7      340.29      319.29     26.88 o 
   0   8   7      607.06      630.69     31.95 o 
   1   8   7      315.93      394.63     28.79 o 
   2   8   7      108.26      108.76     24.64 o 
   3   8   7      167.43      128.62     39.53 o 
   4   8   7      267.17      250.37     34.11 o 
   5   8   7      355.41      321.21     41.03 o 
  -6   9   7       98.83      142.49     25.19 o 
  -5   9   7       45.53       33.49     25.26 o 
  -4   9   7       32.03       10.11     17.71 o 
  -3   9   7       28.30        3.94     43.61 o 
  -2   9   7        1.03       14.76     22.77 o 
  -1   9   7       15.02        0.00     22.31 o 
   0   9   7       40.20       41.52     17.81 o 
   1   9   7        2.64        0.00     20.91 o 
   2   9   7      143.55      155.62     29.85 o 
   3   9   7      198.42      170.96     31.26 o 
   4   9   7      246.84      162.79     33.56 o 
  -5  10   7      216.90      306.01     33.82 o 
  -4  10   7       85.61       89.23     46.42 o 
  -3  10   7      197.96      225.55     94.36 o 
  -2  10   7      386.25      454.59     65.14 o 
  -1  10   7      233.96      204.13     33.68 o 
   0  10   7      282.16      312.95     29.70 o 
   1  10   7      408.10      402.27     32.02 o 
   2  10   7      125.70      137.07     30.62 o 
   3  10   7      200.25      244.84     36.69 o 
  -3  11   7       50.74       54.13     29.19 o 
  -2  11   7       10.43        0.00     24.92 o 
  -1  11   7        3.12       12.76     25.33 o 
   0  11   7        4.27        0.00     33.78 o 
   1  11   7        7.22        0.00     23.51 o 
   2  11   7        4.08        0.00     21.89 o 
  -9   0   8      133.42      103.30     40.69 o 
  -8   0   8      101.36       96.39     38.66 o 
  -7   0   8      149.31      147.95     27.09 o 
  -6   0   8      406.22      436.32     34.52 o 
  -5   0   8      133.46      156.97     62.35 o 
  -4   0   8      215.72      244.06     25.96 o 
  -3   0   8     1719.98     1713.43     52.89 o 
  -2   0   8     1285.71     1472.53     37.25 o 
  -1   0   8      253.22      322.79     36.72 o 
   0   0   8     1622.33     1645.55     44.23 o 
   1   0   8      966.89     1108.25     38.44 o 
   2   0   8     1048.44     1182.76     41.99 o 
   3   0   8     2929.85     3005.38     73.12 o 
   4   0   8     1401.18     1521.31     99.42 o 
   5   0   8     1516.02     1487.06     56.15 o 
   6   0   8     1066.89     1045.29     50.08 o 
   7   0   8      957.70      987.05    151.60 o 
  -9   1   8        2.08        0.00     21.53 o 
  -8   1   8        0.21        0.00     15.81 o 
  -7   1   8        2.06        0.00     14.71 o 
  -6   1   8      167.54      143.88     23.85 o 
  -5   1   8      174.26      206.18     18.58 o 
  -4   1   8      218.54      221.80     17.90 o 
  -3   1   8      101.73       67.04     20.35 o 
  -2   1   8      475.14      450.44     19.01 o 
  -1   1   8      173.39      184.11     12.66 o 
   0   1   8       82.45      105.68     11.36 o 
   1   1   8        0.03        0.00      8.97 o 
   2   1   8       51.60       41.38     13.84 o 
   3   1   8        6.17        1.40     12.67 o 
   4   1   8        2.82        4.32     12.57 o 
   5   1   8       17.09        0.28     13.30 o 
   6   1   8       29.21        3.16     15.26 o 
   7   1   8        1.78       15.97     20.53 o 
  -9   2   8        0.26        9.34     22.03 o 
  -8   2   8       88.37       70.79     20.69 o 
  -7   2   8        0.70        2.92     16.43 o 
  -6   2   8      326.00      287.22     25.92 o 
  -5   2   8      332.67      342.06     21.34 o 
  -4   2   8     1362.72     1375.34     41.29 o 
  -3   2   8     2362.86     2372.52     41.10 o 
  -2   2   8     1779.06     1865.01     36.66 o 
  -1   2   8     3738.83     3658.53     60.77 o 
   0   2   8     4760.07     4593.28     70.54 o 
   1   2   8     1873.08     1894.70     43.09 o 
   2   2   8      991.08      977.05     98.03 o 
   3   2   8     1009.09      936.38     34.10 o 
   4   2   8      839.39      831.80     33.75 o 
   5   2   8      590.29      625.55     64.01 o 
   6   2   8      704.50      757.93     48.88 o 
   7   2   8      526.47      584.64     47.50 o 
  -8   3   8        2.53        0.00     16.63 o 
  -7   3   8       23.01       26.22     16.89 o 
  -6   3   8        4.01        0.00     13.18 o 
  -5   3   8      291.23      303.58     25.11 o 
  -4   3   8      117.98      122.68     18.30 o 
  -3   3   8      159.82      142.00     14.96 o 
  -2   3   8       51.93       53.26     13.07 o 
  -1   3   8      212.07      205.07     16.39 o 
   0   3   8      192.11      203.49     22.59 o 
   1   3   8      107.73      125.93     23.02 o 
   2   3   8      277.68      290.24     21.86 o 
   3   3   8       89.67       83.69     16.25 o 
   4   3   8       12.71       24.75     18.26 o 
   5   3   8       86.49      109.58     37.03 o 
   6   3   8       19.51        5.43     19.81 o 
   7   3   8       27.18       54.86     25.25 o 
  -8   4   8       61.82       42.64     25.24 o 
  -7   4   8      123.87      163.46     33.50 o 
  -6   4   8      413.83      368.82     28.84 o 
  -5   4   8      218.29      229.89     35.27 o 
  -4   4   8      236.17      238.76     18.51 o 
  -3   4   8      589.02      592.90     24.32 o 
  -2   4   8      727.93      739.86     26.08 o 
  -1   4   8      753.06      773.60     26.16 o 
   0   4   8     1622.42     1606.72     46.92 o 
   1   4   8      371.22      384.39     23.59 o 
   2   4   8      581.52      614.39     28.60 o 
   3   4   8     1008.80     1063.30     46.61 o 
   4   4   8      880.61      929.80     74.56 o 
   5   4   8      776.35      674.37     47.37 o 
   6   4   8      604.72      718.68     51.25 o 
   7   4   8      263.77      240.74     36.45 o 
  -8   5   8       61.41       51.94     29.20 o 
  -7   5   8      165.92      162.78     31.13 o 
  -6   5   8      348.83      341.39     57.32 o 
  -5   5   8      120.02      102.82     17.84 o 
  -4   5   8      675.20      698.60     27.93 o 
  -3   5   8       64.38      100.63     14.95 o 
  -2   5   8       95.12      105.61     14.98 o 
  -1   5   8      326.48      331.35     20.51 o 
   0   5   8        0.79        0.00     10.46 o 
   1   5   8      118.01      142.88     27.43 o 
   2   5   8       14.01       35.84     17.79 o 
   3   5   8        2.08        0.00     18.92 o 
   4   5   8       27.88       27.68     19.44 o 
   5   5   8       41.52       51.01     31.10 o 
   6   5   8       66.09       42.14     24.60 o 
  -8   6   8        6.84        0.00     30.49 o 
  -7   6   8        4.78        3.02     24.95 o 
  -6   6   8        2.78        0.00     17.83 o 
  -5   6   8      249.27      247.11     27.33 o 
  -4   6   8       35.09       15.33     13.11 o 
  -3   6   8      188.12      203.18     18.96 o 
  -2   6   8      815.47      838.28     29.83 o 
  -1   6   8      945.85     1050.27     32.01 o 
   0   6   8      587.88      580.26     25.19 o 
   1   6   8      685.76      662.66     40.89 o 
   2   6   8      307.14      313.53     72.33 o 
   3   6   8      561.89      566.07     42.66 o 
   4   6   8      647.31      598.20     58.84 o 
   5   6   8      557.87      553.31     69.65 o 
   6   6   8      322.30      330.46     42.66 o 
  -7   7   8       99.83      126.53     31.30 o 
  -6   7   8      144.32      161.68     31.10 o 
  -5   7   8       10.68        0.00     14.42 o 
  -4   7   8       92.00       80.39     18.77 o 
  -3   7   8      423.59      408.11     31.61 o 
  -2   7   8      536.73      542.36     52.05 o 
  -1   7   8      466.67      504.45     25.13 o 
   0   7   8      302.39      315.60     27.22 o 
   1   7   8       43.16        7.35     18.90 o 
   2   7   8      186.38      175.62     27.75 o 
   3   7   8      243.75      219.77     32.15 o 
   4   7   8      137.25      137.56     29.97 o 
   5   7   8      107.70      104.94     28.68 o 
  -6   8   8       20.23       48.69     25.61 o 
  -5   8   8       31.66       33.70     18.24 o 
  -4   8   8      177.94      133.56     21.84 o 
  -3   8   8       67.32       72.03     19.28 o 
  -2   8   8      254.74      234.89     28.48 o 
  -1   8   8      251.41      265.14     26.80 o 
   0   8   8       70.70       47.09     21.19 o 
   1   8   8      210.88      176.37     29.79 o 
   2   8   8      176.02      173.77     29.44 o 
   3   8   8      232.51      200.15     32.68 o 
   4   8   8      353.11      403.40     42.84 o 
   5   8   8      187.00      181.65     35.48 o 
  -5   9   8      270.09      262.97     36.31 o 
  -4   9   8       26.58       68.14     20.41 o 
  -3   9   8      605.88      605.17     48.31 o 
  -2   9   8      180.69      163.99     32.21 o 
  -1   9   8       84.73       81.64     21.61 o 
   0   9   8       33.95       59.61     20.62 o 
   1   9   8       20.84        9.78     23.09 o 
   2   9   8       13.86       11.99     23.04 o 
   3   9   8      146.83      115.88     59.50 o 
   4   9   8       33.41       12.98     24.30 o 
  -4  10   8      177.06      180.55     40.71 o 
  -3  10   8      195.00      241.52     38.86 o 
  -2  10   8       28.63       15.47     49.56 o 
  -1  10   8       36.81        3.08     25.50 o 
   0  10   8       56.54        0.00     25.32 o 
   1  10   8        3.20        2.82     23.15 o 
   2  10   8      139.31      122.59     31.37 o 
   3  10   8       88.85       69.56     32.45 o 
  -2  11   8      124.62      113.48     47.82 o 
  -1  11   8       27.32       18.37     28.63 o 
   0  11   8       16.69       20.62     39.55 o 
   1  11   8       14.26        0.00     36.63 o 
  -8   1   9      430.49      416.56     34.31 o 
  -7   1   9      512.53      540.46     35.00 o 
  -6   1   9      798.00      818.74     41.28 o 
  -5   1   9     2713.75     2827.04     84.80 o 
  -4   1   9     1353.25     1370.33     57.98 o 
  -3   1   9      937.28     1065.75     37.26 o 
  -2   1   9     3903.07     3799.12     62.42 o 
  -1   1   9     3986.44     4113.57     54.39 o 
   0   1   9     4483.74     4840.79     63.10 o 
   1   1   9     3619.75     3564.34     54.49 o 
   2   1   9     1699.47     1685.76     44.11 o 
   3   1   9      702.58      705.99     32.72 o 
   4   1   9      156.60      170.82     22.93 o 
   5   1   9      320.27      352.47     28.65 o 
   6   1   9      895.77     1044.39     40.84 o 
   7   1   9      451.24      532.26     38.12 o 
  -8   2   9       12.83       35.60     18.61 o 
  -7   2   9       45.70       33.37     18.17 o 
  -6   2   9      147.79      150.55     22.08 o 
  -5   2   9        0.24        0.00     18.82 o 
  -4   2   9      156.92      166.31     21.00 o 
  -3   2   9       38.12       33.30     15.37 o 
  -2   2   9       73.32       72.26     13.59 o 
  -1   2   9      151.67      161.34     13.36 o 
   0   2   9        8.55        4.70     10.74 o 
   1   2   9      171.32      193.14     27.25 o 
   2   2   9      442.95      367.63     24.59 o 
   3   2   9      107.18       64.90     15.97 o 
   4   2   9      148.68      171.80     20.97 o 
   5   2   9       32.66       21.19     16.69 o 
   6   2   9        4.40        0.00     19.83 o 
  -8   3   9      450.54      493.10     37.68 o 
  -7   3   9      385.41      348.18     44.11 o 
  -6   3   9      443.69      432.47     31.88 o 
  -5   3   9      166.77      212.15     27.08 o 
  -4   3   9      277.92      342.55     42.95 o 
  -3   3   9      366.80      364.60     20.91 o 
  -2   3   9     2254.49     2396.93     53.02 o 
  -1   3   9     4622.33     4715.78     78.50 o 
   0   3   9     1185.11     1261.62     45.58 o 
   1   3   9     1238.56     1203.26     36.77 o 
   2   3   9     1023.82      881.08     40.25 o 
   3   3   9      515.36      512.97     29.80 o 
   4   3   9      393.84      417.13     78.43 o 
   5   3   9      643.52      710.08    101.56 o 
   6   3   9      658.26      742.31     52.83 o 
  -8   4   9        0.24        0.00     20.02 o 
  -7   4   9        0.60        0.00     18.77 o 
  -6   4   9       24.28       20.55     16.46 o 
  -5   4   9       50.34       38.83     16.44 o 
  -4   4   9      130.78      219.12     27.10 o 
  -3   4   9        6.32        0.24     12.13 o 
  -2   4   9      191.84      200.75     18.56 o 
  -1   4   9       44.07       69.84     14.16 o 
   0   4   9        8.67        0.00     11.98 o 
   1   4   9        6.89        8.68     12.75 o 
   2   4   9        3.95        1.61     12.31 o 
   3   4   9       93.94       81.44     26.17 o 
   4   4   9       20.02        0.00     17.50 o 
   5   4   9      152.71      194.46     36.09 o 
   6   4   9       46.67       59.86     27.35 o 
  -8   5   9      274.12      316.18     41.93 o 
  -7   5   9      450.60      436.32     57.97 o 
  -6   5   9      192.55      187.04     24.73 o 
  -5   5   9      459.21      485.63     32.62 o 
  -4   5   9      651.51      607.74     33.15 o 
  -3   5   9     1434.29     1345.89     36.93 o 
  -2   5   9     3473.97     3331.51     57.55 o 
  -1   5   9     1599.15     1616.71     39.33 o 
   0   5   9      724.35      758.24     31.94 o 
   1   5   9      441.66      444.33     33.29 o 
   2   5   9      702.12      700.85     47.42 o 
   3   5   9      400.36      428.77     38.75 o 
   4   5   9      435.68      427.10     40.79 o 
   5   5   9      476.62      488.45     45.21 o 
   6   5   9      232.38      259.81     57.40 o 
  -7   6   9        9.07       12.29     23.24 o 
  -6   6   9        2.34       11.04     21.49 o 
  -5   6   9       10.82       22.91     16.59 o 
  -4   6   9       69.92       60.38     15.30 o 
  -3   6   9      228.36      235.43     23.74 o 
  -2   6   9      888.74      933.09     32.37 o 
  -1   6   9       45.31       61.71     21.02 o 
   0   6   9      119.82      103.38     24.64 o 
   1   6   9        2.55       11.94     18.29 o 
   2   6   9       37.14       28.63     31.97 o 
   3   6   9       53.20       73.73     23.83 o 
   4   6   9        1.55        0.00     33.43 o 
   5   6   9        3.56        0.00     23.17 o 
  -7   7   9       95.14       35.90     26.73 o 
  -6   7   9      231.17      208.63     49.01 o 
  -5   7   9      184.26      206.17     32.89 o 
  -4   7   9      104.33       93.68     17.33 o 
  -3   7   9      756.37      817.81     32.58 o 
  -2   7   9      888.91      931.94     34.97 o 
  -1   7   9      527.50      593.91     34.69 o 
   0   7   9      383.67      397.04     30.58 o 
   1   7   9      601.11      518.35     44.96 o 
   2   7   9      213.26      196.45     31.16 o 
   3   7   9      297.79      287.40     61.11 o 
   4   7   9      300.31      268.36     37.30 o 
   5   7   9      138.10      110.68     31.66 o 
  -6   8   9        9.67        0.00     25.09 o 
  -5   8   9       45.98       30.12     18.98 o 
  -4   8   9        0.29        0.00     16.36 o 
  -3   8   9      521.60      583.92     35.03 o 
  -2   8   9        0.99       15.78     18.30 o 
  -1   8   9      170.47      155.28     24.56 o 
   0   8   9       84.08       96.22     22.02 o 
   1   8   9       13.20        8.49     21.67 o 
   2   8   9       49.13       27.36     23.74 o 
   3   8   9        5.82        0.00     20.88 o 
   4   8   9       13.19       14.94     23.96 o 
  -5   9   9       37.04       52.44     21.39 o 
  -4   9   9      226.08      235.06     56.77 o 
  -3   9   9      197.53      161.15     54.16 o 
  -2   9   9        8.92        0.00     29.40 o 
  -1   9   9        4.71       22.18     20.02 o 
   0   9   9      139.98      152.61     25.77 o 
   1   9   9       74.16       16.11     25.92 o 
   2   9   9       71.41       51.53     26.19 o 
   3   9   9       68.98       40.53     27.15 o 
  -4  10   9       25.42       49.65     63.40 o 
  -3  10   9       68.32       52.97     58.75 o 
  -2  10   9       14.10       14.94     39.45 o 
  -1  10   9        0.27        0.00     29.14 o 
   0  10   9        9.33        0.00     24.43 o 
   1  10   9        0.02        0.00     24.30 o 
   2  10   9        1.66        5.01     25.55 o 
  -8   0  10      522.23      598.43     72.33 o 
  -7   0  10     1382.95     1367.23     58.93 o 
  -6   0  10      988.65     1080.71     52.31 o 
  -5   0  10      204.43      207.55     30.51 o 
  -4   0  10      912.09     1104.01     49.97 o 
  -3   0  10      648.70      692.20     60.43 o 
  -2   0  10      734.12      751.81     59.80 o 
  -1   0  10     2479.06     2503.50     59.33 o 
   0   0  10     6566.02     6564.12    113.51 o 
   1   0  10      318.53      370.50     28.95 o 
   2   0  10       53.87       62.28     18.21 o 
   3   0  10        2.18       25.16     17.23 o 
   4   0  10       66.59       44.12     21.08 o 
   5   0  10        9.97       10.15     18.35 o 
   6   0  10       22.30       27.04     21.90 o 
  -8   1  10        9.16       22.28     24.83 o 
  -7   1  10       84.19      127.93     23.39 o 
  -6   1  10      405.63      447.65     27.78 o 
  -5   1  10      437.14      425.71     33.24 o 
  -4   1  10        7.53        6.16     15.12 o 
  -3   1  10       17.89       25.77     17.91 o 
  -2   1  10        0.47       21.15     18.78 o 
  -1   1  10      167.59      155.97     17.74 o 
   0   1  10      105.07      130.75     14.15 o 
   1   1  10       11.13        0.00      8.91 o 
   2   1  10       56.74       68.00     13.15 o 
   3   1  10      311.96      356.60     23.25 o 
   4   1  10        2.04        0.00     11.28 o 
   5   1  10       15.66       11.51     13.81 o 
   6   1  10        8.40        1.75     15.15 o 
  -8   2  10      911.33      957.25     47.10 o 
  -7   2  10     1680.49     1700.50     55.35 o 
  -6   2  10      908.35      880.99     41.64 o 
  -5   2  10      207.47      205.64     24.65 o 
  -4   2  10      537.42      539.84     32.45 o 
  -3   2  10      498.18      512.91     31.47 o 
  -2   2  10      263.90      312.56     32.03 o 
  -1   2  10     2620.05     2815.92     71.21 o 
   0   2  10     1694.71     1553.34     34.67 o 
   1   2  10     1154.26     1177.28     38.30 o 
   2   2  10      158.93      140.92     26.22 o 
   3   2  10      204.67      200.82     22.81 o 
   4   2  10      412.78      477.56     32.32 o 
   5   2  10      118.07      143.81     28.16 o 
   6   2  10       22.84       21.32     22.26 o 
  -8   3  10       20.78       55.02     21.84 o 
  -7   3  10        2.12        1.44     16.86 o 
  -6   3  10      171.25      162.75     28.09 o 
  -5   3  10        0.80        2.10     14.87 o 
  -4   3  10       11.57       43.45     17.70 o 
  -3   3  10        1.65        0.00     14.68 o 
  -2   3  10       39.81       18.38     12.93 o 
  -1   3  10      184.28      215.41     21.71 o 
   0   3  10      679.71      687.80     31.22 o 
   1   3  10     1717.23     1645.31     67.07 o 
   2   3  10      196.75      214.98     22.45 o 
   3   3  10        6.73        2.76     14.76 o 
   4   3  10       16.35        8.98     18.87 o 
   5   3  10       27.12        0.00     20.31 o 
   6   3  10       16.36       22.11     24.59 o 
  -8   4  10      208.86      209.50     36.52 o 
  -7   4  10      483.25      518.17     37.50 o 
  -6   4  10      296.60      326.81     34.59 o 
  -5   4  10      832.44      791.82     63.63 o 
  -4   4  10     1446.32     1405.43     74.20 o 
  -3   4  10      793.66      762.99     38.56 o 
  -2   4  10     1335.26     1281.95     36.44 o 
  -1   4  10     1137.82     1122.32     38.75 o 
   0   4  10      740.08      853.68     59.39 o 
   1   4  10     1674.21     1731.38     55.98 o 
   2   4  10      627.35      630.39     32.33 o 
   3   4  10       17.27        0.00     24.85 o 
   4   4  10       22.51       36.84     21.75 o 
   5   4  10        1.61       24.66     21.03 o 
  -7   5  10       48.75       62.84     26.62 o 
  -6   5  10      216.18      219.51     27.08 o 
  -5   5  10       40.03       40.52     22.18 o 
  -4   5  10       23.71       11.69     18.98 o 
  -3   5  10      220.63      240.55     21.52 o 
  -2   5  10      191.39      188.03     19.98 o 
  -1   5  10        0.40        0.00     12.69 o 
   0   5  10       43.69       24.54     15.04 o 
   1   5  10      190.88      166.78     22.17 o 
   2   5  10      236.18      212.88     45.64 o 
   3   5  10       76.50       55.55     50.30 o 
   4   5  10       35.32       33.24     39.10 o 
   5   5  10      278.98      351.50     42.45 o 
  -7   6  10      130.68      126.66     32.28 o 
  -6   6  10      325.95      276.55     38.95 o 
  -5   6  10      381.01      362.89     31.45 o 
  -4   6  10      128.02      121.55     21.76 o 
  -3   6  10      167.36      132.27     18.90 o 
  -2   6  10      221.19      175.02     21.82 o 
  -1   6  10       19.91       38.34     15.09 o 
   0   6  10       36.89       19.73     25.21 o 
   1   6  10      261.12      194.13     29.63 o 
   2   6  10      242.50      226.36     50.82 o 
   3   6  10       41.64       35.01     44.52 o 
   4   6  10       10.65        0.00     22.23 o 
   5   6  10        0.87        6.19     23.09 o 
  -6   7  10       51.32       68.00     27.80 o 
  -5   7  10        3.86       46.13     24.64 o 
  -4   7  10       63.12       74.37     20.65 o 
  -3   7  10       65.77       93.88     18.17 o 
  -2   7  10       82.32       71.69     31.14 o 
  -1   7  10       97.05       69.89     21.16 o 
   0   7  10       43.37       15.82     21.70 o 
   1   7  10       88.27       86.17     26.16 o 
   2   7  10      571.90      592.12     46.54 o 
   3   7  10      115.84       44.93     25.50 o 
   4   7  10      141.27      185.62     34.42 o 
  -5   8  10      154.24      191.65     54.18 o 
  -4   8  10       87.05       64.63     26.73 o 
  -3   8  10      557.92      511.99     35.08 o 
  -2   8  10      280.04      326.81     34.51 o 
  -1   8  10      184.24      147.18     25.36 o 
   0   8  10      172.82      150.98     30.77 o 
   1   8  10       94.02       87.07     26.21 o 
   2   8  10       27.80       59.46     26.42 o 
   3   8  10       48.24       74.91     29.08 o 
  -4   9  10       59.88       66.17     64.40 o 
  -3   9  10        3.87       32.32     27.45 o 
  -2   9  10      174.71      203.24     36.09 o 
  -1   9  10        9.99       13.48     19.94 o 
   0   9  10        0.56        0.00     21.16 o 
   1   9  10       95.12       59.40     27.27 o 
   2   9  10      104.65       60.76     29.57 o 
  -2  10  10       39.53       15.05     30.95 o 
  -1  10  10       68.08       32.96     31.06 o 
   0  10  10       43.61       80.83     31.34 o 
  -8   1  11      302.50      279.91     38.50 o 
  -7   1  11      386.35      361.52     33.68 o 
  -6   1  11      645.31      609.33     38.07 o 
  -5   1  11       16.87       21.50     17.18 o 
  -4   1  11      107.24      138.13     26.78 o 
  -3   1  11      204.24      190.14     38.31 o 
  -2   1  11       15.00       34.37     19.59 o 
  -1   1  11      121.12       97.70     31.06 o 
   0   1  11      533.04      540.03     25.18 o 
   1   1  11      143.47      132.55     15.54 o 
   2   1  11       81.54      110.31     15.82 o 
   3   1  11      120.81      126.03     19.32 o 
   4   1  11      132.44      106.17     17.56 o 
   5   1  11      161.87      156.46     21.37 o 
  -8   2  11        5.45        0.00     18.77 o 
  -7   2  11        0.48        0.00     20.68 o 
  -6   2  11       85.53       79.49     20.19 o 
  -5   2  11       38.81       59.01     28.27 o 
  -4   2  11      133.92      112.58     21.79 o 
  -3   2  11       60.29       40.09     17.94 o 
  -2   2  11      196.51      221.94     48.62 o 
  -1   2  11      200.34      210.66     27.05 o 
   0   2  11      344.29      349.96     40.82 o 
   1   2  11       19.59        0.00     10.47 o 
   2   2  11       85.42      110.90     31.34 o 
   3   2  11       73.95       41.36     17.07 o 
   4   2  11      331.09      347.55     44.53 o 
   5   2  11        5.67        0.00     14.55 o 
  -7   3  11      349.41      395.53     35.30 o 
  -6   3  11      189.24      230.99     27.48 o 
  -5   3  11      380.36      403.91     41.44 o 
  -4   3  11       78.81       56.88     31.92 o 
  -3   3  11       40.35       44.35     27.13 o 
  -2   3  11        0.50        0.00     17.72 o 
  -1   3  11      110.78       69.14     17.98 o 
   0   3  11      150.86      154.05     20.63 o 
   1   3  11        8.81        8.02     20.38 o 
   2   3  11       48.64       56.05     25.00 o 
   3   3  11      147.88      145.92     22.12 o 
   4   3  11      133.81      203.19     40.23 o 
   5   3  11      125.22      161.78     32.48 o 
  -7   4  11       71.50       44.21     21.32 o 
  -6   4  11      354.00      319.25     31.16 o 
  -5   4  11      307.53      335.32     30.68 o 
  -4   4  11      112.17       60.66     20.03 o 
  -3   4  11      267.27      273.22     26.94 o 
  -2   4  11       55.08       37.54     18.18 o 
  -1   4  11       61.43       57.61     22.22 o 
   0   4  11      236.56      229.30     33.99 o 
   1   4  11      364.99      349.44     27.44 o 
   2   4  11        5.34        0.00     18.15 o 
   3   4  11      301.75      248.80     82.10 o 
   4   4  11      144.39      116.09     53.24 o 
   5   4  11      101.29      109.54     30.67 o 
  -7   5  11       83.22       76.84     29.69 o 
  -6   5  11      143.12      113.13     23.65 o 
  -5   5  11      329.53      259.78     29.02 o 
  -4   5  11       52.79       36.73     18.09 o 
  -3   5  11       98.21      116.49     25.85 o 
  -2   5  11      195.65      196.61     21.14 o 
  -1   5  11       14.68       17.03     15.64 o 
   0   5  11       37.21       82.72     19.67 o 
   1   5  11      130.26      125.51     27.10 o 
   2   5  11       16.08        0.00     17.08 o 
   3   5  11      138.93      139.65     27.92 o 
   4   5  11       37.76       39.37     25.48 o 
  -6   6  11       86.86       65.23     57.30 o 
  -5   6  11      154.43      149.81     24.80 o 
  -4   6  11      218.63      229.69     37.33 o 
  -3   6  11      187.31      199.84     26.23 o 
  -2   6  11       46.72       34.52     16.20 o 
  -1   6  11      335.02      364.51     30.44 o 
   0   6  11      229.65      177.55     30.09 o 
   1   6  11       73.75       66.41     24.15 o 
   2   6  11      438.18      409.59     41.33 o 
   3   6  11       81.06       77.57     28.26 o 
   4   6  11       64.66       62.82     32.41 o 
  -5   7  11      140.76      129.44     52.48 o 
  -4   7  11       44.04       90.59     22.49 o 
  -3   7  11       57.11       54.10     17.35 o 
  -2   7  11        2.51       32.66     16.25 o 
  -1   7  11        2.91        0.00     18.64 o 
   0   7  11        0.09        0.00     20.84 o 
   1   7  11        0.50       38.48     30.82 o 
   2   7  11        0.44       17.11     23.59 o 
   3   7  11       19.26        0.00     25.05 o 
  -4   8  11      310.22      295.38     39.59 o 
  -3   8  11       23.69        0.00     19.15 o 
  -2   8  11       34.80       28.77     22.01 o 
  -1   8  11       34.20        0.00     19.52 o 
   0   8  11      104.38       90.12     28.60 o 
   1   8  11      137.56      108.10     32.87 o 
   2   8  11      288.30      282.20     53.57 o 
  -3   9  11       16.09        1.41     27.42 o 
  -2   9  11        1.90        0.00     27.35 o 
  -1   9  11        3.37        0.93     21.80 o 
   0   9  11        1.04        9.98     26.17 o 
   1   9  11       21.04        0.00     25.29 o 
  -7   0  12        4.15        7.24     32.89 o 
  -6   0  12       38.99       57.68     26.29 o 
  -5   0  12      212.31      167.02     39.80 o 
  -4   0  12      145.13      239.34     46.49 o 
  -3   0  12       16.45       47.27     31.75 o 
  -2   0  12      287.12      253.02     46.83 o 
  -1   0  12     1744.52     1480.05     83.30 o 
   0   0  12       86.06      107.66     37.66 o 
   1   0  12      846.53      841.65     42.95 o 
   2   0  12      457.20      502.85     38.24 o 
   3   0  12      321.55      358.74     36.34 o 
   4   0  12      413.34      437.72     41.43 o 
   5   0  12      174.66      161.59     31.08 o 
  -7   1  12        2.88        0.00     18.89 o 
  -6   1  12        2.73        0.00     22.78 o 
  -5   1  12        0.05        9.72     17.23 o 
  -4   1  12       37.95       30.63     21.84 o 
  -3   1  12       54.77       94.44     42.87 o 
  -2   1  12      357.35      323.69    101.84 o 
  -1   1  12        4.13       11.87     19.77 o 
   0   1  12      259.56      244.45     23.94 o 
   1   1  12       69.50       81.13     14.48 o 
   2   1  12      106.03      128.84     17.12 o 
   3   1  12       44.14       31.75     14.45 o 
   4   1  12       39.47       42.69     16.05 o 
   5   1  12        5.20        5.17     16.64 o 
  -7   2  12        9.33       19.98     20.04 o 
  -6   2  12       13.38        5.95     22.88 o 
  -5   2  12        9.38        6.11     17.76 o 
  -4   2  12       72.14       91.62     30.98 o 
  -3   2  12       45.24       35.44     30.58 o 
  -2   2  12      159.69      122.22     27.80 o 
  -1   2  12      401.57      508.07     40.61 o 
   0   2  12      251.42      257.61     24.44 o 
   1   2  12       92.68       75.86     16.86 o 
   2   2  12      573.86      564.12     28.60 o 
   3   2  12      478.65      534.05     49.21 o 
   4   2  12      312.26      359.51     27.41 o 
  -7   3  12       69.51      102.64     25.53 o 
  -6   3  12      146.90      141.50     25.90 o 
  -5   3  12      199.28      219.00     28.80 o 
  -4   3  12        3.95        1.36     16.88 o 
  -3   3  12       46.60       19.21     21.56 o 
  -2   3  12      387.83      302.59     34.98 o 
  -1   3  12        0.34       24.56     20.80 o 
   0   3  12        9.53        0.00     16.16 o 
   1   3  12      105.56      104.32     20.55 o 
   2   3  12        5.83       15.30     16.26 o 
   3   3  12       23.35       60.45     23.18 o 
   4   3  12        8.94        0.00     21.92 o 
  -6   4  12        0.24        0.00     18.17 o 
  -5   4  12        0.11       25.85     18.50 o 
  -4   4  12      182.95      229.62     27.96 o 
  -3   4  12      391.57      396.47     32.27 o 
  -2   4  12      140.48      132.51     28.22 o 
  -1   4  12      409.55      416.21     30.15 o 
   0   4  12      431.78      440.94     30.63 o 
   1   4  12       44.84       32.64     17.30 o 
   2   4  12      317.14      356.17     37.44 o 
   3   4  12      249.19      180.00     48.86 o 
   4   4  12       50.75       18.20     25.17 o 
  -6   5  12       49.92       33.62     20.62 o 
  -5   5  12       95.62       55.13     20.70 o 
  -4   5  12       17.75        1.57     17.23 o 
  -3   5  12       22.95       28.03     18.76 o 
  -2   5  12      215.06      294.95     53.52 o 
  -1   5  12      161.83      145.54     22.94 o 
   0   5  12        0.94        7.10     17.13 o 
   1   5  12      257.01      239.55     37.35 o 
   2   5  12      270.16      243.20     34.54 o 
   3   5  12       16.64        0.00     21.23 o 
  -5   6  12        0.10       19.70     20.23 o 
  -4   6  12        2.21        3.84     17.92 o 
  -3   6  12       89.49       56.31     32.39 o 
  -2   6  12        6.06        3.18     18.09 o 
  -1   6  12       22.61       24.51     26.31 o 
   0   6  12      150.43       95.01     51.59 o 
   1   6  12      295.49      318.98    100.60 o 
   2   6  12      125.38      139.94     31.55 o 
   3   6  12      345.10      376.59     44.37 o 
  -4   7  12      317.82      306.63     31.93 o 
  -3   7  12      104.66       94.42     23.57 o 
  -2   7  12      185.29      181.81     28.04 o 
  -1   7  12      128.57      111.43     31.09 o 
   0   7  12       71.25       16.37     24.22 o 
   1   7  12       61.95       46.20     26.17 o 
   2   7  12      274.51      277.05     69.91 o 
  -3   8  12       21.06       31.91     28.85 o 
  -2   8  12      127.91      117.00     27.18 o 
  -1   8  12       16.11        0.00     27.66 o 
   0   8  12      121.61      105.24     31.81 o 
   1   8  12      190.85      151.45     33.33 o 
  -6   1  13      303.78      340.99     34.38 o 
  -5   1  13      296.08      300.45     38.71 o 
  -4   1  13      525.07      464.02     43.52 o 
  -3   1  13      915.32     1058.69     56.21 o 
  -2   1  13      443.86      438.67     41.05 o 
  -1   1  13      760.73      713.40     69.96 o 
   0   1  13      602.71      572.45     45.06 o 
   1   1  13      638.71      641.57     35.68 o 
   2   1  13      699.09      735.42     32.64 o 
   3   1  13      646.18      668.25     33.31 o 
   4   1  13      492.03      405.91     30.31 o 
  -6   2  13        1.71        0.00     17.89 o 
  -5   2  13       29.96       37.85     20.19 o 
  -4   2  13       50.53       48.30     24.83 o 
  -3   2  13        3.34        0.00     20.91 o 
  -2   2  13        1.42        0.00     34.72 o 
  -1   2  13       24.36       13.33     20.70 o 
   0   2  13        2.80        3.40     22.97 o 
   1   2  13        0.51        0.00     14.98 o 
   2   2  13       38.34       68.09     16.15 o 
   3   2  13        3.49        6.84     14.67 o 
   4   2  13        0.93        0.00     18.48 o 
  -6   3  13      301.63      292.25     33.33 o 
  -5   3  13      171.28      174.07     44.62 o 
  -4   3  13      464.51      466.37     36.60 o 
  -3   3  13      332.31      425.31     42.53 o 
  -2   3  13      351.37      314.14     71.74 o 
  -1   3  13      277.02      254.47     33.77 o 
   0   3  13      651.80      603.79     46.19 o 
   1   3  13      474.17      466.68     32.96 o 
   2   3  13      745.63      839.21     52.67 o 
   3   3  13      352.14      393.96     33.03 o 
  -6   4  13       15.04       15.48     21.40 o 
  -5   4  13       19.62       16.30     19.11 o 
  -4   4  13       73.91       82.13     21.98 o 
  -3   4  13        1.95        2.82     21.84 o 
  -2   4  13       13.97       26.04     34.56 o 
  -1   4  13       95.94      163.05     38.44 o 
   0   4  13        0.36        0.00     17.37 o 
   1   4  13      146.15      146.32     24.76 o 
   2   4  13       15.14        3.18     21.25 o 
   3   4  13       11.81        0.00     22.58 o 
  -5   5  13      333.97      314.08     34.28 o 
  -4   5  13      156.12      125.59     25.55 o 
  -3   5  13      263.10      252.43     30.62 o 
  -2   5  13      103.14       62.60     29.51 o 
  -1   5  13      277.01      306.05     37.72 o 
   0   5  13      533.53      509.54     44.31 o 
   1   5  13      705.44      627.31    100.34 o 
   2   5  13      382.99      400.32     43.18 o 
  -4   6  13       38.83       17.71     21.76 o 
  -3   6  13        0.23        0.00     17.98 o 
  -2   6  13        4.18        5.71     23.53 o 
  -1   6  13       34.67       66.27     42.69 o 
   0   6  13       66.92       70.78     56.84 o 
   1   6  13        6.78        0.00     23.07 o 
   2   6  13       26.61        0.00     29.75 o 
  -3   7  13      115.98      110.16     26.39 o 
  -2   7  13      220.95      201.39     52.63 o 
  -1   7  13       97.00       56.62     30.17 o 
   0   7  13      214.61      113.85     31.90 o 
  -6   0  14      547.55      598.29     76.91 o 
  -5   0  14      708.59      628.26     75.03 o 
  -4   0  14      415.37      373.69     60.28 o 
  -3   0  14      719.55      635.25     75.14 o 
  -2   0  14      171.33      119.75     40.21 o 
  -1   0  14      155.11      162.54     45.24 o 
   0   0  14      298.36      405.77     58.80 o 
   1   0  14      364.71      371.62     59.47 o 
   2   0  14      509.45      526.86     44.01 o 
   3   0  14      468.91      501.17     45.58 o 
  -6   1  14        0.54       31.22     26.86 o 
  -5   1  14       12.65        0.00     26.52 o 
  -4   1  14        0.54        0.00     21.91 o 
  -3   1  14        0.13        0.00     22.54 o 
  -2   1  14       26.87       33.82     24.45 o 
  -1   1  14        6.64       16.89     23.61 o 
   0   1  14        0.48        0.00     23.95 o 
   1   1  14       10.12       25.65     24.68 o 
   2   1  14        1.27       22.60     19.21 o 
   3   1  14       23.20       21.72     16.86 o 
  -5   2  14      520.17      582.44    106.03 o 
  -4   2  14      764.10      798.25     55.66 o 
  -3   2  14      816.65      932.30     58.04 o 
  -2   2  14      601.85      670.68     82.29 o 
  -1   2  14      189.38      133.64     30.57 o 
   0   2  14      355.32      298.60     38.23 o 
   1   2  14      340.12      339.32     39.64 o 
   2   2  14      313.94      283.02     30.04 o 
  -5   3  14       14.15       30.80     22.57 o 
  -4   3  14        4.63       13.60     40.95 o 
  -3   3  14       12.90       28.14     31.82 o 
  -2   3  14       51.24       28.16     24.90 o 
  -1   3  14        4.48       79.27     26.95 o 
   0   3  14        3.03        0.00     22.46 o 
   1   3  14       23.98       66.81     20.62 o 
   2   3  14        0.30        2.41     23.83 o 
  -5   4  14      355.36      309.41     39.01 o 
  -4   4  14      374.21      295.28     39.86 o 
  -3   4  14      334.56      389.34     42.81 o 
  -2   4  14      261.02      229.39     66.75 o 
  -1   4  14      175.07      136.49     31.84 o 
   0   4  14      217.46      255.72     36.88 o 
   1   4  14      216.64      215.61     36.40 o 
   2   4  14      181.61      203.78     35.69 o 
  -4   5  14        9.80       46.48     22.92 o 
  -3   5  14       11.53        0.00     24.95 o 
  -2   5  14       61.64       93.53     28.27 o 
  -1   5  14       43.95       52.28     38.83 o 
   0   5  14        0.32        0.00     36.92 o 
   1   5  14        8.42        0.00     23.63 o 
  -2   6  14      163.10      184.02     48.03 o 
  -1   6  14      183.96      181.80     54.85 o 
  -4   1  15      285.21      321.27     47.45 o 
  -3   1  15      357.28      337.73     42.04 o 
  -2   1  15      277.79      316.31     51.61 o 
  -1   1  15       18.47        0.00     21.91 o 
   0   1  15        2.24       36.05     26.28 o 
   1   1  15       16.97        0.56     25.40 o 
  -4   2  15        8.13       15.34     25.34 o 
  -3   2  15        0.34       19.94     24.09 o 
  -2   2  15       82.99       88.65     30.39 o 
  -1   2  15       65.74       91.54     30.01 o 
   0   2  15        8.86        0.00     22.95 o 
   1   2  15        4.00        0.00     25.17 o 
  -3   3  15      159.00      233.35     38.22 o 
  -2   3  15      130.15      109.65     35.50 o 
  -1   3  15       18.03        0.00     23.61 o 
   0   3  15       14.92        1.12     23.24 o 
  -2   4  15      103.27       99.42     32.49 o 
  -1   4  15      160.79      251.48     44.50 o 
                                                 
